# Supplementary material for: Typhoid fever outbreak in the Democratic Republic of Congo: Case control and ecological study
Source: PLoS Negl Trop Dis. 2018 Oct 3;12(10):e0006795. doi: 10.1371/journal.pntd.0006795 (PMC6188896; doi:10.1371/journal.pntd.0006795)
Supplement: S2 Spreadsheet — (XLSX) [file pntd.0006795.s007.xlsx]

## Sheet: candc
idnr	Onset Date	age	Age group	sex	gpsnr	gpscome	topography	typhabit	auttyphabi	nrperson	occup	autoccup	lirecri	niveeduc	New educ	electr	radio	telev	teport	encein	autence	evift	autevift	trateau	lavmain	utilat	consalch	vaccin	autmeas	eviftele	autevielec	sorprin	PrinSource recoded	junk	Tap as prim or sec	autsorprin	gpssorprin	sorpche	soracc	sortrea	autreas	printemp	sorsec	Sec source recoded	autsorsec	sectemp	eautrait	chlor	bouilli
			round down to nearest 1 or 6	m=1, f=2			1=on a local ridge; 2 = on a slope; 3 = in a dip	Type of home, 1 unconsolidated mud; 2 solid mud; 3 loose bricks; 4 consolidated bricks; 5 multilevel housing; 50 other (they say); 99 no response	always no info	# ppl in HH	occup. Of HoHH; 1 casual labour; 2 labour with regular job; 3 own business; 4 farmer; 50 Other; 99 no reply	if not employed	can informant read or write (1=y, 2=n)	level edu; 1 finished primary; 2 some primary; 3 finished 2ndy; 4 some 2ndy; 5 fin. Uni; 6 didn't fin Uni	NOT Automated, Niveedu recoded, 1-2 -> 1, 3-4 ->3, 5-6 -> 5, blanks	working electricity or not (1=y, 2=n)	functional radios (y=1/n=2)	functional TVs (1=y, 2=n)	?? Mobile phone? (1=y, 2=n)	(female respondents only asked) live here on 28 Nov 2011 (1=no, 2=yes)	always blank	Q13 know how to avoid Typhoid fever, 1 = yes, 2 = no	always blank	to avoid TF, did they say treat the water	to avoid TF, did they say wash hands	to avoid TF, did they say use a latrine	1= if mentioned, 0 = not stated, to avoid TF, eat hot food	to avoid TF, did they say get jabbed	other items mentioned to avoid TF	1=yes, 2 = no	always blank	Main source DRINKING (1 answer): 1= tap in home, 2=tap water at distribn point, 4 = protected spring, 5 = unprot. spring, 50 = artesian well	automated coding 1 = tap, 2 = other, 3 = well	just tes things column	1= yes, 0 = no (see sorprin1-2, & sorsecs)	other princ. Source info		Why do you use this source? Cheap=1	Why do you use this source? easy to get =1	Why do you use this source?, b/c Source protected = 1	other info about princ. Source, always blank	1=morning, 2 = midday, 3= evening, 99= no reply	2 tap distribtn point, 3 vended, 4 protected spring; 5 not prot. Spring; 6: well w/ handpump;7 well w/o handpump, 50 other (say), 81:83 surface (named rivers)	automated coding: 1=tap, 2=other, 3 artesn well/rain, 4 surface (river), 5 vended		1=morning, 2 = midday, 3= evening, 99= no reply	do they treat their water (1=y, 2=n)	water treatment options they use
51	2011-11-30	12	11	1	195	166	1	2	.	11	3	.	1	3	3	1	1	1	1	.	.	1	.	0	1	0	1	0	.	2	.	2	1	2	1	.	BFE 325	0	1	0	.	1	4	2	.	1	2	.	.
82	2011-12-17	23	21	2	195	145	2	1	.	5	3	.	1	4	3	1	1	1	1	2	.	2	.	.	.	.	.	.	.	.	.	2	1	1	1	.	BFU04	0	1	0	.	1	2	1	.	1	2	.	.
200	2011-12-12	13	11	1	195	139	1	4	.	8	2	.	1	6	5	1	2	2	1	.	.	1	.	0	1	1	0	0	.	1	.	2	1	2	1	.	BFE352	0	1	0	.	1	5	2	.	1	2	.	.
230	2011-12-16	22	21	1	192	160	2	1	.	5	6	SANS EMPLOI	1	4	3	2	2	2	1	2	.	1	.	0	1	1	0	0	.	1	.	2	1	2	1	.	BFE 325	0	1	1	.	1	4	2	.	2	2	.	.
255	2011-12-18	12	11	1	192	92	3	4	.	6	2	.	1	3	3	1	1	1	1	.	.	1	.	1	1	0	0	0	.	1	.	2	1	1	1	.	BFU 01	0	1	1	.	1	2	1	.	1	2	.	.
278	2011-12-21	6	6	1	195	165	1	2	.	9	3	.	1	4	3	2	1	2	1	1	.	1	.	0	1	0	0	0	.	1	.	2	1	2	1	.	BFE 325	0	1	0	.	1	4	2	.	1	2	.	.
288	2011-12-22	42	41	2	195	137	1	2	.	4	3	.	1	2	1	1	1	1	1	2	.	1	.	0	1	1	0	0	.	2	.	2	1	2	1	.	BFE352	0	1	0	.	1	5	2	.	1	2	.	.
300	2011-12-24	11	11	2	192	156	1	3	.	10	3	.	1	4	3	1	1	1	1	.	.	1	.	0	1	0	0	0	PROPRETE	1	.	2	1	1	1	.	155	0	1	1	.	1	2	1	.	1	2	.	.
326	2011-12-30	29	26	1	192	154	1	4	.	4	3	.	1	3	3	1	1	1	1	2	.	1	.	0	1	1	0	0	.	2	.	2	1	2	1	.	153	0	1	1	.	2	5	2	.	3	2	.	.
327	2011-12-31	45	41	1	195	105	1	4	.	4	2	.	1	5	5	1	1	1	1	.	.	1	.	0	1	0	1	0	.	1	.	2	1	1	1	.	BFU 27	0	1	0	.	1	2	1	.	1	1	0	1
372	2011-12-01	11	11	2	192	134	1	2	.	8	1	.	1	3	3	2	2	2	1	1	.	1	.	0	1	1	0	0	.	1	.	2	1	1	1	.	0	0	1	1	.	1	2	1	.	1	2	.	.
383	2011-12-06	68	66	1	195	106	2	2	.	4	5	MENAGERE	1	2	1	2	1	2	1	2	.	1	.	0	1	0	1	0	.	2	.	2	1	2	1	.	BFU 27	0	1	0	.	1	4	2	.	1	2	.	.
385	2011-12-01	12	11	2	192	119	1	4	.	9	6	SANS EMPLOI	2	.		1	1	1	1	2	.	1	.	0	1	0	0	0	PROPRETE	1	.	2	1	2	1	.	BFR23	0	1	1	.	1	7	2	.	1	1	0	1
394	2011-12-01	12	11	2	195	130	1	2	.	11	2	.	1	4	3	1	1	1	1	2	.	2	.	.	.	.	.	.	.	.	.	2	1	1	1	.	BFR25	0	1	0	.	1	2	1	.	1	2	.	.
395	2011-12-01	13	11	2	195	132	1	2	.	6	1	.	1	3	3	2	1	2	2	2	.	1	.	0	1	0	0	0	.	1	.	2	1	2	1	.	BFR25	0	1	0	.	1	5	2	.	1	2	.	.
408	2011-12-08	2	1	1	193	38	2	4	.	9	2	.	1	5	5	1	1	1	1	.	.	1	.	1	0	0	0	0	PROPRETE	1	.	2	1	2	1	.	BFU21	0	0	1	.	3	6	2	.	1	2	.	.
435	2011-11-19	17	16	2	192	37	1	4	.	5	1	.	1	3	3	2	2	2	1	2	.	2	.	.	.	.	.	.	.	.	.	2	1	1	1	.	BFU06	0	0	1	.	1	2	1	.	1	2	.	.
449	2011-12-02	6	6	2	195	68	2	2	.	6	3	.	1	4	3	2	1	1	1	2	.	1	.	0	1	0	1	0	.	2	.	2	1	1	1	.	70	0	0	1	.	1	2	1	.	1	2	.	.
466	2011-12-02	18	16	2	195	144	2	2	.	5	5	MENAGERE	1	4	3	2	2	2	1	2	.	1	.	1	1	0	0	0	.	2	.	2	1	2	1	.	BFU04	0	1	0	.	1	5	2	.	1	2	.	.
470	08/12/2011	21	21	2	192	77	1	4	.	6	2	.	1	4	3	1	1	2	1	2	.	1	.	0	1	1	0	0	.	1	.	2	1	2	1	.	BFR14	0	1	0	.	1	5	2	.	1	2	.	.
474	2011-12-02	19	16	2	192	69	1	3	.	7	6	SANS EMPLOI	1	3	3	1	1	1	1	2	.	1	.	0	1	0	0	0	PROPRETE	1	.	2	1	2	1	.	BFU13	0	1	1	.	1	4	2	.	1	2	.	.
487	2011-12-06	40	36	2	192	164	1	2	.	8	1	.	1	4	3	2	2	2	1	2	.	1	.	0	1	0	1	0	.	1	.	2	1	2	1	.	BFU13	0	0	1	.	1	5	2	.	3	2	.	.
497	2011-11-21	21	21	2	192	65	2	4	.	8	4	.	1	3	3	2	1	2	1	1	.	1	.	0	1	0	1	0	.	1	.	2	1	2	1	.	BFR01	0	0	1	.	1	6	2	.	1	2	.	.
514	2011-12-10	28	26	2	193	129	1	4	.	9	2	.	1	4	3	1	1	1	1	2	.	1	.	0	1	0	0	0	.	2	.	2	1	5	1	.	BFU06	0	1	0	.	1	3	5	.	.	2	.	.
516	2011-11-21	23	21	2	193	127	1	4	.	8	2	.	1	6	5	1	1	1	1	2	.	1	.	0	1	0	0	0	.	1	.	2	1	1	1	.	BFU21	0	1	0	.	1	2	1	.	1	2	.	.
518	2011-11-21	18	16	2	192	34	1	4	.	10	2	.	1	5	5	1	1	1	1	2	.	1	.	0	1	0	1	0	.	1	.	2	1	1	1	.	BFU21	0	0	1	.	1	2	1	.	1	2	.	.
531	2011-12-08	3	1	1	195	73	2	1	.	7	1	.	1	4	3	2	2	2	1	2	.	1	.	0	0	0	1	0	.	2	.	4	2	2	0	.	0	0	1	0	.	1	4	2	.	1	2	.	.
549	2011-12-03	32	31	2	195	0	1	1	.	6	1	.	1	4	3	2	1	2	1	2	.	2	.	.	.	.	.	.	.	.	.	2	1	2	1	.	BFE308	0	1	0	.	2	4	2	.	3	2	.	.
568	2011-12-09	12	11	2	193	46	1	1	.	7	1	.	1	2	1	2	1	2	1	.	.	1	.	0	1	0	0	0	.	2	.	2	1	1	1	.	47	0	1	0	.	1	2	1	.	1	2	.	.
579	2011-12-06	1	1	2	195	90	1	1	.	7	2	.	1	5	5	1	1	1	1	2	.	1	.	0	1	0	0	0	.	1	.	2	1	1	1	.	BFR13	0	1	0	.	1	2	1	.	1	2	.	.
586	2011-12-10	16	16	2	195	99	1	2	.	7	2	.	1	4	3	2	2	2	1	2	.	1	.	0	1	0	0	0	.	1	.	2	1	1	1	.	BFE308	0	0	1	.	1	2	1	.	1	2	.	.
587	2011-11-24	31	31	1	192	136	1	4	.	2	2	.	1	3	3	2	1	2	1	2	.	1	.	0	1	1	0	0	.	1	.	2	1	1	1	.	BFU 22	0	1	0	.	1	2	1	.	1	2	.	.
597	2011-12-07	3	1	1	193	38	2	4	.	9	2	.	1	5	5	1	1	1	1	2	.	1	.	1	0	0	0	0	PROPRETE	1	.	2	1	2	1	.	BFU21	0	0	1	.	3	6	2	.	1	2	.	.
598	2011-11-24	6	6	1	195	62	1	2	.	8	6	SANS EMPLOI	1	3	3	1	1	1	1	.	.	1	.	0	1	0	1	0	.	2	.	2	1	1	1	.	BFR12	0	1	0	.	1	2	1	.	1	2	.	.
605	2011-12-09	9	6	2	195	63	1	4	.	8	3	.	1	1	1	1	1	1	1	.	.	1	.	0	1	1	0	0	PROPRETE	1	.	2	1	2	1	.	BFU12	0	1	1	.	1	4	2	.	1	2	.	.
616	2011-12-09	37	36	2	192	103	1	2	.	7	3	.	1	5	5	2	2	2	1	2	.	1	.	0	1	1	0	0	.	1	.	2	1	1	1	.	BFU13	0	1	0	.	1	2	1	.	1	2	.	.
627	2011-11-25	38	36	1	195	74	1	2	.	8	1	.	1	3	3	1	1	1	1	.	.	1	.	0	0	0	1	0	.	1	.	2	1	1	1	.	0	0	1	0	.	1	2	1	.	1	2	.	.
637	2011-11-25	3	1	1	192	44	1	4	.	11	3	.	1	3	3	1	1	1	1	.	.	1	.	0	1	1	0	0	.	1	.	2	1	1	1	.	45	0	1	0	.	1	2	1	.	1	2	.	.
643	2011-12-06	22	21	2	193	41	2	2	.	9	2	.	1	3	3	2	1	2	1	2	.	1	.	1	0	1	1	0	.	1	.	2	1	1	1	.	42	0	0	1	.	1	2	1	.	1	2	.	.
645	2011-11-26	13	11	1	192	49	1	4	.	8	6	SANS EMPLOI	1	4	3	2	1	2	1	2	.	1	.	1	1	1	1	0	.	1	.	2	1	3	1	.	47	0	1	0	.	1	50	3	EAU DE PLUIE	.	2	.	.
648	2011-11-26	12	11	1	192	64	1	2	.	6	3	.	1	3	3	2	1	2	1	2	.	1	.	1	1	0	1	0	.	1	.	2	1	2	1	.	BFE302	0	1	0	.	1	4	2	.	1	2	.	.
662	2011-11-26	42	41	1	195	173	1	4	.	11	6	SANS EMPLOI	1	3	3	1	1	1	1	.	.	1	.	0	1	1	1	0	.	1	.	2	1	2	1	.	175	0	1	0	.	1	4	2	.	1	2	.	.
691		25	21	2	192	63	1	2	.	6	4	.	1	2	1	2	1	1	1	2	.	1	.	1	1	0	0	0	.	1	.	2	1	1	1	.	BFE302	0	1	0	.	1	2	1	.	1	1	0	1
696		43	41	1	195	170	1	4	.	7	3	.	1	4	3	2	1	2	1	.	.	1	.	1	1	1	0	0	.	1	.	2	1	2	1	.	169	0	1	0	.	1	5	2	.	1	2	.	.
704		41	41	1	195	60	1	2	.	8	2	.	1	5	5	2	1	2	1	.	.	1	.	1	1	1	1	0	PROPRETE	2	.	2	1	2	1	.	BFR13	0	1	0	.	1	4	2	.	1	2	.	.
708		3	1	2	195	72	2	2	.	7	1	.	2	.		2	2	2	2	2	.	2	.	.	.	.	.	.	.	.	.	4	2	2	0	.	0	0	1	0	.	2	5	2	.	2	2	.	.
738		16	16	2	192	15	1	4	.	4	3	.	1	5	5	1	1	1	1	2	.	1	.	0	1	0	1	0	.	1	.	2	1	1	1	.	16	0	1	1	.	1	2	1	.	1	2	.	.
761		2	1	1	195	171	1	2	.	8	5	MENAGERE	1	3	3	2	1	2	1	1	.	2	.	.	.	.	.	.	.	.	.	2	1	2	1	.	169	0	1	0	.	1	4	2	.	1	2	.	.
773		12	11	2	192	41	1	4	.	4	2	.	1	3	3	2	1	1	1	.	.	1	.	0	1	1	1	0	.	1	.	2	1	4	1	.	43	0	1	1	.	1	81	4	.	1	2	.	.
776		6	6	1	192	75	1	2	.	5	6	SANS EMPLOI	1	3	3	1	1	2	1	2	.	1	.	0	1	0	1	0	PROPRETE	1	.	2	1	2	1	.	BRU13	0	0	1	.	1	4	2	.	1	2	.	.
779		19	16	1	195	131	1	2	.	4	1	.	1	3	3	2	1	2	1	2	.	2	.	.	.	.	.	.	.	.	.	2	1	2	1	.	BFR25	0	1	0	.	1	5	2	.	1	2	.	.
806		27	26	1	193	50	1	2	.	7	1	.	1	4	3	2	2	2	1	2	.	1	.	0	1	0	0	0	.	2	.	2	1	2	1	.	49	0	0	1	.	1	4	2	.	1	2	.	.
811		3	1	1	195	172	1	2	.	7	5	MENAGERE	1	3	3	2	2	2	1	1	.	1	.	0	1	0	0	0	PROPRETE	1	.	2	1	2	1	.	175	0	1	0	.	1	4	2	.	1	2	.	.
815		13	11	1	193	57	1	2	.	9	2	.	1	4	3	1	2	1	1	.	.	1	.	0	1	0	0	0	.	1	.	2	1	1	1	.	BFE307	0	1	0	.	3	2	1	.	3	2	.	.
839		9	6	1	192	53	1	4	.	8	4	.	1	4	3	2	1	2	1	2	.	1	.	1	1	0	1	0	.	1	.	2	1	2	1	.	BFR57	0	1	1	.	3	6	2	.	2	1	1	1
863		7	6	1	192	140	2	4	.	6	2	.	1	6	5	1	1	1	1	2	.	1	.	0	1	0	1	0	.	1	.	2	1	2	1	.	BFR 27	0	0	1	.	1	5	2	.	1	2	.	.
866		10	6	2	195	71	1	4	.	8	2	.	1	5	5	1	1	1	1	.	.	1	.	0	1	1	1	0	.	1	.	2	1	2	1	.	BFR12	1	1	0	.	1	4	2	.	1	2	.	.
871		7	6	1	195	146	2	2	.	9	2	.	1	6	5	1	1	1	1	.	.	1	.	0	1	1	0	0	.	1	.	2	1	1	1	.	BFU04	0	1	0	.	1	2	1	.	1	2	.	.
876		35	31	1	195	143	1	1	.	5	3	.	1	3	3	2	1	2	1	.	.	1	.	0	1	0	0	0	.	2	.	2	1	1	1	.	BFE352	0	1	0	.	1	2	1	.	1	2	.	.
881		58	56	1	195	131	1	2	.	4	1	.	1	4	3	2	1	2	1	2	.	2	.	.	.	.	.	.	.	.	.	2	1	2	1	.	BFR25	0	1	0	.	1	5	2	.	1	2	.	.
882		25	21	2	195	0	1	4	.	5	2	.	1	6	5	2	1	2	1	2	.	1	.	0	1	0	0	0	PROPRETE	1	.	2	1	2	1	.	BFE352	0	1	0	.	1	4	2	.	1	2	.	.
884		24	21	1	195	116	1	2	.	7	1	.	1	4	3	2	1	2	1	1	.	1	.	0	1	0	0	0	.	1	.	2	1	2	1	.	0	0	1	0	.	1	4	2	.	1	2	.	.
886		1	1	1	195	69	1	4	.	7	1	.	2	.		1	1	1	1	.	.	1	.	0	1	0	1	0	PROPRETE	2	.	2	1	1	1	.	70	0	1	1	.	1	2	1	.	1	2	.	.
889		70	66	2	193	185	1	2	.	2	5	MENAGERE	2	.		2	2	2	2	2	.	2	.	.	.	.	.	.	.	.	.	2	1	1	1	.	184	0	1	0	.	1	2	1	.	1	2	.	.
890		8	6	1	192	72	1	4	.	7	6	SANS EMPLOI	1	4	3	1	1	1	1	2	.	1	.	0	1	0	0	0	.	1	.	2	1	2	1	.	BFR13	0	1	1	.	3	5	2	.	3	2	.	.
893		6	6	2	192	120	1	2	.	6	6	SANS EMPLOI	1	3	3	1	2	1	1	2	.	1	.	1	1	1	0	0	PROPRETE	1	.	2	1	1	1	.	BFR23	0	1	1	.	1	2	1	.	1	2	.	.
896		4	1	1	192	46	1	2	.	7	3	.	1	4	3	2	1	2	1	2	.	1	.	1	1	1	1	0	.	2	.	2	1	2	1	.	47	0	1	0	.	1	4	2	.	1	2	.	.
899		3	1	2	193	59	1	4	.	10	5	MENAGERE	1	3	3	1	1	1	1	1	.	1	.	1	1	0	1	0	.	1	.	2	1	4	1	.	61	0	0	1	.	1	81	4	.	1	2	.	.
902		10	6	2	195	121	1	4	.	5	2	.	1	3	3	1	1	2	1	2	.	1	.	0	1	0	0	0	.	1	.	2	1	5	1	.	BFU24	0	1	0	.	1	3	5	.	.	2	.	.
904		4	1	2	192	135	1	2	.	6	3	.	1	3	3	2	1	2	1	.	.	1	.	0	1	1	0	0	.	1	.	2	1	1	1	.	0	0	1	0	.	1	2	1	.	1	2	.	.
908		8	6	2	195	109	2	1	.	3	2	.	1	3	3	2	1	2	1	.	.	1	.	0	1	0	0	0	.	2	.	2	1	2	1	.	BFU 27	0	1	0	.	1	4	2	.	1	2	.	.
916		38	36	2	192	68	1	2	.	3	2	.	1	3	3	2	1	2	1	2	.	1	.	1	1	0	1	0	PROPRETE	1	.	2	1	2	1	.	BFR14	0	0	1	.	1	4	2	.	1	2	.	.
935		2	1	1	193	146	1	4	.	6	3	.	1	3	3	2	2	2	1	2	.	1	.	0	1	0	0	0	.	1	.	2	1	1	1	.	BFR23	0	0	1	.	1	2	1	.	1	2	.	.
938		6	6	2	195	94	1	2	.	6	1	.	1	4	3	2	2	1	2	2	.	2	.	.	.	.	.	.	.	.	.	2	1	2	1	.	BFE308	0	1	0	.	1	4	2	.	1	2	.	.
939		6	6	2	193	86	1	2	.	8	1	.	1	4	3	2	2	2	1	.	.	1	.	0	1	1	1	0	.	1	.	2	1	2	1	.	61	0	1	0	.	3	7	2	.	1	2	.	.
943		13	11	2	193	175	1	4	.	9	2	.	1	3	3	1	1	2	1	2	.	1	.	0	1	0	0	0	.	1	.	2	1	2	1	.	BFR 26	0	1	0	.	1	5	2	.	1	2	.	.
946		3	1	1	192	28	1	4	.	6	3	.	1	3	3	2	1	1	1	2	.	1	.	0	1	1	0	0	.	1	.	2	1	1	1	.	BFR12	0	0	1	.	1	2	1	.	1	2	.	.
951		14	11	2	192	130	1	4	.	11	2	.	1	6	5	1	1	1	1	.	.	1	.	0	1	1	0	0	.	1	.	2	1	5	1	.	BFU27	0	1	1	.	1	3	5	.	.	2	.	.
952		4	1	2	192	52	1	4	.	5	2	.	1	3	3	2	2	2	1	1	.	1	.	1	1	1	0	0	.	1	.	2	1	2	1	.	BFU13	0	1	1	.	1	4	2	.	1	2	.	.
960		7	6	2	193	54	1	4	.	9	3	.	1	3	3	1	2	1	1	2	.	1	.	0	1	0	0	0	.	1	.	2	1	2	1	.	56	0	1	0	.	1	4	2	.	1	2	.	.
973		11	11	1	193	51	1	4	.	8	3	.	1	4	3	2	1	2	1	1	.	1	.	0	1	0	0	0	.	1	.	2	1	2	1	.	52	0	0	1	.	1	4	2	.	1	2	.	.
977		32	31	1	193	98	2	2	.	6	2	.	1	3	3	1	1	1	1	2	.	1	.	0	1	0	0	0	.	1	.	2	1	1	1	.	BFU13	0	1	0	.	1	2	1	.	1	2	.	.
988		17	16	2	192	95	1	4	.	9	2	.	1	6	5	1	1	1	1	2	.	2	.	.	.	.	.	.	.	.	.	2	1	3	1	.	94	0	0	1	.	1	50	3	EAU DE PLUIE	.	2	.	.
1014		8	6	2	195	75	1	4	.	8	3	.	1	3	3	1	1	1	1	.	.	1	.	1	1	1	1	0	.	1	.	2	1	1	1	.	BFU13	1	1	0	.	1	2	1	.	1	1	0	1
1020		16	16	1	192	102	2	2	.	15	3	.	1	3	3	1	1	1	1	2	.	1	.	0	1	0	1	0	.	1	.	50	3	3	0	FORAGE ARTESIEN	FO NGUBU	0	0	1	.	1	50	3	FORAGE ARTESIEN	1	2	.	.
1023		18	16	2	193	145	1	4	.	7	3	.	1	5	5	2	2	2	1	2	.	1	.	0	0	0	1	0	.	1	.	2	1	4	1	.	BFR23	0	0	1	.	1	81	4	.	1	2	.	.
1026		21	21	1	193	151	1	1	.	8	3	.	1	3	3	2	1	1	1	.	.	1	.	0	1	0	0	0	.	1	.	2	1	2	1	.	BFR23	0	1	0	.	1	5	2	.	1	2	.	.
1027		20	16	2	193	93	2	2	.	8	1	.	2	.		2	1	2	2	2	.	2	.	.	.	.	.	.	.	.	.	2	1	2	1	.	BFE303	0	1	0	.	1	4	2	.	1	2	.	.
1029		5	1	2	192	105	2	2	.	4	2	.	1	3	3	2	2	2	1	2	.	1	.	1	1	1	1	0	.	1	.	2	1	2	1	.	BFR26	0	1	1	.	1	5	2	.	1	2	.	.
1038		38	36	1	192	50	1	4	.	6	6	SANS EMPLOI	1	3	3	1	1	1	1	2	.	1	.	0	1	0	1	0	.	1	.	2	1	2	1	.	51	0	1	0	.	1	4	2	.	1	2	.	.
1049		16	16	2	192	126	2	4	.	7	6	SANS EMPLOI	1	4	3	1	1	1	1	2	.	1	.	1	0	1	0	0	PROPRETE	1	.	2	1	2	1	.	BFR01	0	1	1	.	1	6	2	.	1	2	.	.
1052		51	51	1	195	78	1	4	.	3	2	.	1	3	3	1	1	1	1	.	.	1	.	1	0	0	1	0	.	1	.	2	1	1	1	.	79	1	1	0	.	1	2	1	.	1	2	.	.
1054		3	1	1	193	167	1	4	.	6	2	.	2	.		1	2	2	1	2	.	2	.	.	.	.	.	.	.	.	.	2	1	1	1	.	BFR 26	0	1	0	.	1	2	1	.	1	2	.	.
1075		8	6	2	193	76	2	2	.	9	1	.	1	3	3	2	1	1	1	2	.	1	.	0	1	0	0	0	.	2	.	2	1	2	1	.	0	0	1	0	.	1	4	2	.	1	2	.	.
1076		5	1	1	192	79	1	2	.	8	1	.	1	2	1	2	2	2	1	2	.	2	.	.	.	.	.	.	.	.	.	2	1	2	1	.	BFU13	0	1	0	.	3	5	2	.	1	2	.	.
1077		3	1	1	193	76	2	2	.	9	1	.	1	3	3	2	2	1	1	2	.	1	.	0	1	0	0	0	.	1	.	2	1	2	1	.	0	0	1	0	.	1	4	2	.	1	2	.	.
1094		25	21	2	193	95	2	2	.	6	2	.	1	1	1	2	1	2	1	2	.	1	.	0	1	0	0	0	.	1	.	2	1	2	1	.	BFR11	0	1	0	.	1	4	2	.	1	2	.	.
1106		3	1	1	193	99	2	2	.	10	3	.	1	3	3	2	1	1	1	.	.	2	.	.	.	.	.	.	.	.	.	2	1	2	1	.	0	0	1	0	.	1	6	2	.	1	2	.	.
1164		17	16	2	193	102	3	4	.	7	2	.	1	3	3	1	2	1	1	2	.	1	.	0	1	0	1	0	.	1	.	50	3	1	1	FORAGE ARTESIEN	105	0	0	1	.	1	2	1	.	1	2	.	.
1249		7	6	1	195	167	2	1	.	10	1	.	1	4	3	2	2	2	1	2	.	2	.	.	.	.	.	.	.	.	.	2	1	2	1	.	BFE 325	0	1	0	.	1	4	2	.	1	2	.	.
1257		8	6	2	192	42	1	4	.	9	2	.	1	3	3	1	1	2	1	2	.	1	.	0	1	0	0	0	PROPRETE	1	.	2	1	2	1	.	43	0	1	0	.	1	5	2	.	1	2	.	.
1259		10	6	2	193	92	2	1	.	7	1	.	1	3	3	2	2	2	2	.	.	2	.	.	.	.	.	.	.	.	.	2	1	2	1	.	BFR14	0	1	0	.	1	4	2	.	1	2	.	.
1286		6	6	2	192	146	2	1	.	8	1	.	1	4	3	2	2	2	1	2	.	2	.	.	.	.	.	.	.	.	.	2	1	1	1	.	145	0	1	0	.	1	2	1	.	1	2	.	.
1291		13	11	2	192	17	2	2	.	15	3	.	1	3	3	1	1	2	1	2	.	1	.	0	1	0	0	0	.	1	.	2	1	2	1	.	BF01	0	0	1	.	1	6	2	.	1	2	.	.
1300		7	6	1	195	102	1	4	.	5	2	.	1	3	3	1	1	1	1	.	.	1	.	0	1	0	1	0	.	1	.	2	1	1	1	.	BFR 57	0	1	0	.	1	2	1	.	1	1	0	1
1310		12	11	2	193	122	3	4	.	5	3	.	1	4	3	1	1	1	1	1	.	1	.	1	1	0	1	0	.	1	.	2	1	1	1	.	BFU 23	0	0	1	.	1	2	1	.	1	2	.	.
1312		38	36	2	193	39	2	2	.	5	2	.	1	3	3	2	1	2	1	2	.	1	.	0	1	1	0	0	PROPRETE	1	.	2	1	1	1	.	BRU12	0	0	1	.	1	2	1	.	1	2	.	.
1319		5	1	1	192	48	1	2	.	5	6	SANS EMPLOI	2	.		2	2	2	1	2	.	1	.	0	1	0	1	0	.	1	.	2	1	2	1	.	47	0	1	0	.	1	4	2	.	1	2	.	.
1321		3	1	2	195	135	1	2	.	5	1	.	1	4	3	2	2	2	2	.	.	2	.	.	.	.	.	.	.	.	.	2	1	2	1	.	BFU09	0	1	0	.	1	5	2	.	1	2	.	.
1356		11	11	1	195	140	1	2	.	6	3	.	1	4	3	1	2	1	1	2	.	1	.	0	1	0	0	0	PROPRETE	2	.	2	1	1	1	.	BFE309	0	1	0	.	1	2	1	.	1	2	.	.
1359		3	1	1	195	61	1	4	.	11	1	.	2	.		1	1	1	1	2	.	1	.	0	0	0	1	0	PROPRETE	2	.	2	1	2	1	.	BFR12	0	1	0	.	1	4	2	.	1	2	.	.
1377		35	31	2	193	94	2	4	.	10	1	.	2	.		2	1	2	1	2	.	1	.	0	0	0	1	0	.	1	.	2	1	2	1	.	BFR23	0	1	0	.	1	6	2	.	1	2	.	.
1386		8	6	2	192	90	1	4	.	4	3	.	1	5	5	1	1	1	1	.	.	1	.	1	1	1	0	0	.	1	.	1	1	1	1	.	90	1	1	1	.	.	2	1	.	1	2	.	.
1402		9	6	1	192	33	1	4	.	10	2	.	1	1	1	1	1	1	1	2	.	1	.	0	1	1	0	0	.	1	.	2	1	1	1	.	BFR12	0	0	1	.	1	2	1	.	1	2	.	.
1404		3	1	2	192	55	1	4	.	2	3	.	1	3	3	2	2	1	1	2	.	2	.	.	.	.	.	.	.	.	.	2	1	1	1	.	BFR09	0	1	1	.	1	2	1	.	1	2	.	.
1408		23	21	1	193	128	1	4	.	15	2	.	1	3	3	1	1	1	1	1	.	2	.	.	.	.	.	.	.	.	.	2	1	1	1	.	0	0	1	0	.	1	2	1	.	1	2	.	.
1414		7	6	1	193	100	2	4	.	7	1	.	1	3	3	2	2	2	1	.	.	1	.	0	1	0	0	0	.	2	.	2	1	2	1	.	BFE13	0	1	0	.	1	6	2	.	1	1	0	1
1427		14	11	2	195	89	1	3	.	7	2	.	1	3	3	2	2	2	2	2	.	1	.	0	0	0	1	0	.	1	.	2	1	2	1	.	BFR13	0	1	0	.	1	4	2	.	1	2	.	.
2001		3	1	2	193	53	1	2	.	8	1	.	1	4	3	2	2	2	2	2	.	1	.	0	1	0	0	0	.	1	.	2	1	1	1	.	BFE307	0	1	0	.	1	2	1	.	1	2	.	.
2002		25	21	1	193	48	1	2	.	11	2	.	1	2	1	2	1	2	1	.	.	2	.	.	.	.	.	.	.	.	.	2	1	2	1	.	49	0	1	0	.	1	4	2	.	1	2	.	.
2003		10	6	2	193	55	1	4	.	7	1	.	1	4	3	1	2	1	1	2	.	1	.	0	1	0	0	0	.	1	.	2	1	1	1	.	56	0	1	0	.	1	2	1	.	1	2	.	.
2004		22	21	2	193	58	1	3	.	7	1	.	1	3	3	2	2	2	1	2	.	1	.	0	1	0	0	0	.	1	.	2	1	2	1	.	BFE 307	0	1	0	.	1	4	2	.	3	2	.	.
2005		7	6	1	192	56	1	4	.	8	3	.	1	3	3	1	1	1	1	2	.	1	.	1	1	0	1	0	.	1	.	2	1	1	1	.	BFU09	0	0	1	.	1	2	1	.	1	1	1	0
2006		30	26	1	192	57	1	4	.	15	1	.	1	3	3	2	2	2	1	.	.	1	.	0	1	1	0	0	.	1	.	2	1	2	1	.	BFU09	0	0	1	.	1	4	2	.	1	2	.	.
2007		35	31	2	192	59	1	4	.	7	1	.	1	3	3	2	1	2	1	2	.	1	.	0	1	1	0	0	.	1	.	2	1	1	1	.	BFE52	0	1	1	.	1	2	1	.	1	2	.	.
2008		15	11	1	192	60	1	4	.	6	3	.	1	3	3	2	1	2	1	2	.	1	.	0	1	1	1	0	.	1	.	2	1	1	1	.	BFE52	0	1	1	.	1	2	1	.	1	2	.	.
2009		6	6	1	192	62	1	2	.	6	3	.	1	3	3	2	1	2	1	2	.	1	.	0	1	1	0	0	.	1	.	2	1	2	1	.	BFE302	0	1	1	.	1	4	2	.	1	2	.	.
2010		8	6	2	195	76	1	4	.	7	2	.	1	3	3	1	1	1	1	.	.	1	.	0	1	1	1	0	.	2	.	2	1	2	1	.	BFU13	0	1	0	.	1	5	2	.	1	2	.	.
2011		3	1	1	195	80	1	4	.	3	3	.	1	5	5	1	1	1	1	.	.	1	.	0	1	1	0	0	.	1	.	2	1	1	1	.	BFU13	1	1	0	.	1	2	1	.	1	2	.	.
2012		6	6	2	195	81	1	4	.	5	6	SANS EMPLOI	1	4	3	2	1	2	1	2	.	1	.	0	1	1	0	0	.	2	.	2	1	1	1	.	83	0	1	0	.	1	2	1	.	1	2	.	.
2013		38	36	1	195	82	1	4	.	5	5	MENAGERE	1	4	3	2	1	2	1	2	.	1	.	0	1	0	1	0	.	2	.	2	1	1	1	.	83	0	1	0	.	1	2	1	.	1	2	.	.
2014		5	1	1	195	84	1	4	.	4	2	.	1	5	5	1	1	2	1	2	.	1	.	0	1	0	1	0	PROPRETE	2	.	2	1	1	1	.	BFU21	0	1	0	.	1	2	1	.	1	2	.	.
2015		18	16	2	195	85	1	4	.	6	2	.	1	3	3	2	1	2	2	2	.	1	.	1	1	0	1	0	.	1	.	2	1	1	1	.	BFU05	1	1	0	.	1	2	1	.	1	2	.	.
2016		2	1	1	195	86	2	4	.	7	3	.	1	3	3	1	1	1	1	2	.	1	.	0	1	0	1	0	.	1	.	2	1	1	1	.	BFU04	0	1	0	.	1	2	1	.	1	2	.	.
2017		2	1	1	195	87	2	4	.	13	3	.	1	4	3	2	2	1	1	2	.	1	.	0	1	0	1	0	.	2	.	2	1	1	1	.	BFU04	0	1	0	.	1	2	1	.	1	2	.	.
2018		16	16	2	193	60	1	2	.	11	1	.	1	4	3	1	1	1	2	2	.	1	.	0	1	0	1	0	.	2	.	2	1	4	1	.	61	0	1	1	.	1	81	4	.	1	2	.	.
2019		24	21	2	193	67	1	2	.	6	1	.	1	4	3	2	2	2	1	2	.	1	.	0	1	1	0	0	.	2	.	2	1	4	1	.	61	0	1	0	.	1	81	4	.	1	2	.	.
2020		29	26	2	193	69	1	2	.	5	1	.	1	4	3	2	2	2	2	2	.	1	.	0	1	1	1	0	.	1	.	2	1	2	1	.	61	0	1	0	.	1	4	2	.	3	2	.	.
2021		18	16	2	193	71	2	2	.	7	2	.	1	4	3	1	1	1	1	2	.	1	.	0	1	1	0	0	.	1	.	2	1	1	1	.	61	0	1	0	.	1	2	1	.	1	2	.	.
2022		33	31	2	193	73	1	4	.	5	2	.	1	5	5	1	1	1	1	2	.	1	.	0	1	1	1	0	.	1	.	2	1	2	1	.	BFU12	1	0	0	.	1	4	2	.	1	2	.	.
2023		38	36	2	193	78	1	4	.	8	2	.	1	3	3	1	2	1	1	2	.	1	.	1	1	1	1	0	.	1	.	2	1	2	1	.	BFU12	1	0	0	.	1	4	2	.	1	2	.	.
2024		32	31	2	193	87	1	2	.	11	2	.	1	6	5	1	1	1	1	2	.	1	.	1	1	1	1	0	.	1	.	2	1	1	1	.	21	1	0	0	.	1	2	1	.	1	2	.	.
2025		4	1	2	192	61	1	4	.	7	2	.	1	5	5	1	1	1	1	.	.	1	.	0	1	0	1	0	.	1	.	2	1	3	1	.	BFU27	0	0	1	.	1	50	3	EAU DE PLUIE	.	2	.	.
2026		2	1	2	192	67	1	4	.	4	2	.	1	5	5	1	1	1	1	1	.	1	.	0	1	1	1	0	.	1	.	2	1	2	1	.	0	0	0	1	.	1	4	2	.	1	2	.	.
2027		60	56	1	192	71	1	2	.	15	1	.	1	3	3	2	2	2	1	.	.	1	.	0	1	1	1	0	.	1	.	2	1	2	1	.	BFU13	0	1	1	.	1	5	2	.	1	2	.	.
2028		27	26	2	192	74	1	2	.	5	6	SANS EMPLOI	1	4	3	2	1	2	1	1	.	1	.	0	1	1	0	0	PROPRETE	1	.	2	1	4	1	.	BFR13	0	1	1	.	1	81	4	.	1	2	.	.
2029		9	6	1	192	76	1	4	.	8	1	.	1	3	3	2	2	2	2	1	.	1	.	0	1	0	1	0	.	1	.	2	1	2	1	.	BFE303	0	1	1	.	1	5	2	.	1	2	.	.
2030		5	1	1	195	91	1	2	.	12	2	.	1	3	3	1	2	1	1	1	.	1	.	0	1	0	0	0	.	1	.	2	1	2	1	.	BFR13	0	0	1	.	2	4	2	.	3	2	.	.
2031		29	26	2	195	92	2	1	.	7	1	.	1	3	3	1	1	1	1	2	.	2	.	.	.	.	.	.	.	.	.	2	1	2	1	.	BFR14	0	1	0	.	1	4	2	.	1	2	.	.
2032		18	16	2	195	96	1	2	.	9	2	.	1	4	3	2	2	2	2	2	.	1	.	0	1	0	0	0	.	1	.	2	1	2	1	.	BFR13	0	1	0	.	1	4	2	.	2	2	.	.
2033		13	11	1	195	97	1	4	.	5	2	.	1	1	1	1	1	1	1	1	.	1	.	0	1	0	0	0	.	1	.	2	1	2	1	.	BFR23	0	1	0	.	1	4	2	.	1	1	0	1
2034		15	11	2	195	97	1	4	.	8	3	.	1	2	1	2	1	2	1	2	.	1	.	0	0	0	1	0	.	1	.	2	1	2	1	.	BFR23	0	0	1	.	1	4	2	.	3	2	.	.
2035		58	56	2	195	99	1	4	.	7	2	.	1	2	1	1	1	1	1	2	.	1	.	0	1	0	0	0	.	1	.	2	1	1	1	.	BFU08	0	1	0	.	1	2	1	.	1	1	0	1
2036		7	6	2	193	97	2	2	.	6	6	SANS EMPLOI	1	3	3	2	2	2	1	.	.	1	.	0	1	0	0	0	.	1	.	2	1	2	1	.	BFU13	0	1	0	.	1	5	2	.	1	2	.	.
2037		6	6	1	193	90	2	2	.	9	1	.	1	3	3	2	1	2	1	2	.	2	.	.	.	.	.	.	.	.	.	2	1	2	1	.	BFR14	0	1	0	.	1	4	2	.	1	2	.	.
2038		26	26	1	193	91	2	2	.	12	1	.	1	4	3	2	1	2	1	2	.	1	.	0	1	0	0	0	.	2	.	2	1	2	1	.	BFR14	0	1	0	.	1	4	2	.	1	2	.	.
2039		42	41	2	193	106	3	1	.	8	5	MENAGERE	1	3	3	1	1	1	1	2	.	1	.	1	0	0	1	0	.	2	.	50	3	4	0	FORAGE ARTESIEN	105	0	0	1	.	1	81	4	.	1	2	.	.
2040		35	31	2	193	107	3	4	.	5	3	.	1	6	5	1	1	1	1	2	.	1	.	0	1	1	1	0	.	1	.	50	3	4	0	FORAGE ARTESIEN	105	0	1	0	.	1	81	4	.	1	2	.	.
2041		20	16	1	193	108	3	4	.	8	2	.	1	4	3	1	1	1	1	2	.	1	.	0	1	0	1	0	.	2	.	50	3	3	0	FORAGE ARTESIEN	105	0	1	0	.	1	50	3	FORAGE ARTESIEN	1	2	.	.
2042		25	21	2	193	109	3	2	.	7	2	.	1	3	3	1	1	1	1	2	.	2	.	.	.	.	.	.	.	.	.	50	3	4	0	FORAGE ARTESIEN	105	0	1	0	.	1	81	4	.	1	2	.	.
2043		6	6	2	193	112	3	4	.	5	3	.	1	3	3	2	2	2	1	2	.	1	.	1	1	1	0	0	.	1	.	50	3	3	0	FORAGE ARTESIEN	105	0	1	0	.	1	50	3	FORAGE ARTESIEN	1	2	.	.
2045		10	6	1	193	110	3	4	.	7	2	.	1	4	3	1	1	1	1	.	.	1	.	0	1	1	1	0	.	2	.	50	3	3	0	FORAGE ARTESIEN	105	0	1	0	.	1	50	3	FORAGE ARTESIEN	1	2	.	.
2046		11	11	1	193	116	3	2	.	8	1	.	1	4	3	2	2	2	1	.	.	1	.	0	1	1	1	0	.	1	.	50	3	3	0	FORAGE ARTESIEN	105	0	0	1	.	1	50	3	FORAGE ARTESIEN	1	2	.	.
2047		11	11	1	193	117	3	1	.	6	2	.	1	2	1	2	1	2	1	2	.	1	.	0	1	1	1	0	.	2	.	50	3	3	0	FORAGE ARTESIEN	105	0	0	1	.	1	50	3	FORAGE ARTESIEN	1	2	.	.
2048		5	1	1	193	115	3	3	.	7	3	.	1	3	3	2	1	2	1	2	.	1	.	0	1	1	1	0	.	1	.	50	3	3	0	FORAGE ARTESIEN	105	0	1	0	.	1	50	3	FORAGE ARTESIEN	1	2	.	.
2049		23	21	1	193	119	2	2	.	4	1	.	1	4	3	2	2	2	1	.	.	1	.	0	1	1	1	0	.	1	.	50	3	3	0	FORAGE ARTESIEN	105	0	1	0	.	1	50	3	FORAGE ARTESIEN	1	2	.	.
2050		8	6	1	192	78	3	4	.	8	2	.	1	4	3	2	2	2	1	.	.	2	.	.	.	.	.	.	.	.	.	50	3	3	0	FORAGE ARTESIEN	83	1	1	0	.	1	50	3	FORAGE ARTESIEN	1	2	.	.
2051		8	6	1	192	79	3	4	.	8	2	.	1	3	3	2	1	2	1	2	.	1	.	0	1	1	0	0	.	1	.	50	3	3	0	FORAGE ARTESIEN	83	1	1	0	.	1	50	3	FORAGE ARTESIEN	1	2	.	.
2052		10	6	1	192	81	3	3	.	8	2	.	1	2	1	2	1	2	1	2	.	1	.	0	1	1	0	0	.	1	.	50	3	3	0	FORAGE ARTESIEN	83	1	1	0	.	1	50	3	FORAGE ARTESIEN	1	2	.	.
2053		3	1	2	192	82	3	2	.	6	2	.	1	4	3	2	1	2	1	.	.	1	.	0	1	1	1	0	.	1	.	50	3	3	0	FORAGE ARTESIEN	83	1	1	0	.	1	50	3	FORAGE ARTESIEN	1	2	.	.
2054		51	51	1	192	84	3	4	.	6	2	.	1	3	3	2	1	2	1	.	.	1	.	0	1	0	1	0	.	1	.	50	3	3	0	FORAGE ARTESIEN	83	1	1	0	.	1	50	3	FORAGE ARTESIEN	1	2	.	.
2055		24	21	2	192	85	3	4	.	7	2	.	1	3	3	2	2	2	1	2	.	1	.	0	1	1	0	0	.	1	.	50	3	3	0	FORAGE ARTESIEN	83	1	1	0	.	1	50	3	FORAGE ARTESIEN	1	2	.	.
2056		30	26	1	192	86	3	2	.	4	1	.	2	.		2	1	2	1	2	.	1	.	0	1	1	0	0	.	1	.	50	3	3	0	FORAGE ARTESIEN	83	1	1	0	.	1	50	3	FORAGE ARTESIEN	1	2	.	.
2057		33	31	1	192	87	3	2	.	4	2	.	1	3	3	2	1	2	1	.	.	1	.	0	1	1	0	0	.	1	.	50	3	3	0	FORAGE ARTESIEN	83	1	1	0	.	1	50	3	FORAGE ARTESIEN	1	2	.	.
2058		7	6	2	192	88	3	2	.	3	3	.	1	3	3	2	1	2	1	1	.	1	.	0	1	0	1	0	.	1	.	50	3	3	0	FORAGE ARTESIEN	83	1	1	0	.	1	50	3	FORAGE ARTESIEN	1	2	.	.
2059		35	31	1	192	89	2	2	.	4	4	.	1	1	1	2	1	2	1	2	.	1	.	0	1	1	0	0	.	1	.	50	3	3	0	FORAGE ARTESIEN	83	1	1	0	.	1	50	3	FORAGE ARTESIEN	1	2	.	.
2060		13	11	1	193	120	2	4	.	11	2	.	1	3	3	1	1	1	1	.	.	1	.	1	1	1	1	0	.	1	.	2	1	4	1	.	121	0	1	0	.	1	81	4	.	1	2	.	.
2061		4	1	2	195	100	1	2	.	13	3	.	1	4	3	1	1	1	1	2	.	1	.	0	1	0	1	0	.	2	.	2	1	1	1	.	BFR 57	0	1	0	.	1	2	1	.	1	2	.	.
2062		15	11	1	195	101	1	4	.	2	3	.	1	4	3	2	1	2	1	.	.	1	.	0	1	0	1	0	.	2	.	2	1	1	1	.	BFR 57	0	1	0	.	1	2	1	.	1	2	.	.
2063		26	26	1	195	104	1	2	.	8	5	MENAGERE	1	5	5	1	1	1	1	2	.	1	.	1	1	0	1	0	.	1	.	2	1	1	1	.	BFU 27	0	1	0	.	1	2	1	.	1	1	0	1
2064		25	21	2	195	103	1	2	.	6	2	.	1	6	5	1	1	1	1	2	.	1	.	0	1	0	1	0	.	2	.	2	1	1	1	.	BFR 57	0	1	0	.	1	2	1	.	1	1	1	0
2065		15	11	1	195	107	2	3	.	6	3	.	1	4	3	2	1	2	1	.	.	1	.	0	1	1	0	0	.	2	.	2	1	2	1	.	BFU 27	0	1	0	.	1	4	2	.	1	2	.	.
2066		15	11	1	195	108	2	2	.	7	5	MENAGERE	1	3	3	2	1	2	1	1	.	1	.	0	1	0	1	0	.	1	.	2	1	2	1	.	BFU 27	0	1	0	.	1	4	2	.	1	2	.	.
2067		11	11	2	195	109	2	2	.	7	5	MENAGERE	1	3	3	2	1	2	1	2	.	1	.	0	1	0	1	0	.	1	.	2	1	2	1	.	BFU27	1	1	0	.	1	4	2	.	1	2	.	.
2068		10	6	1	195	110	1	4	.	6	6	PASTEUR	1	3	3	2	1	2	1	.	.	1	.	0	1	1	0	0	.	1	.	2	1	2	1	.	BFU 13	1	1	0	.	1	4	2	.	1	2	.	.
2069		4	1	1	192	93	2	4	.	11	6	SANS EMPLOI	1	4	3	1	2	1	1	2	.	1	.	0	0	1	1	0	.	1	.	2	1	2	1	.	94	0	1	0	.	1	7	2	.	1	1	0	0
2070		7	6	2	192	96	1	4	.	5	3	.	1	3	3	1	2	2	1	.	.	1	.	0	1	0	1	0	PROPRETE	1	.	2	1	1	1	.	97	0	1	1	.	1	2	1	.	1	2	.	.
2071		27	26	1	192	98	1	4	.	8	6	SANS EMPLOI	1	3	3	2	1	2	1	1	.	1	.	0	1	0	1	0	.	1	.	50	3	3	0	FORAGE ARTESIEN	FO NGUBU	0	0	1	.	1	50	3	FORAGE ARTESIEN	1	2	.	.
2072		9	6	1	192	194	1	4	.	5	3	.	1	2	1	1	1	1	1	.	.	1	.	1	1	0	0	0	.	1	.	2	1	2	1	.	BFU13	0	1	0	.	1	5	2	.	1	2	.	.
2073		6	6	1	195	111	2	2	.	7	1	.	1	4	3	2	1	2	1	.	.	1	.	0	1	0	0	0	.	1	.	2	1	2	1	.	BFU07	0	1	0	.	1	5	2	.	1	2	.	.
2074		19	16	1	195	111	2	2	.	4	1	.	1	4	3	2	1	2	1	.	.	1	.	0	1	0	0	0	.	1	.	2	1	2	1	.	BFU07	0	1	0	.	1	5	2	.	1	2	.	.
2075		19	16	1	195	113	1	2	.	5	4	.	1	4	3	2	1	2	1	2	.	1	.	0	1	0	0	0	.	1	.	2	1	2	1	.	BFU07	0	1	0	.	3	5	2	.	3	2	.	.
2076		18	16	1	195	112	2	3	.	9	6	SANS EMPLOI	1	1	1	2	1	1	1	2	.	1	.	0	1	0	0	0	.	1	.	2	1	1	1	.	BFU07	0	1	0	.	1	2	1	.	1	2	.	.
2077		44	41	2	195	114	3	1	.	4	1	.	1	4	3	2	1	2	1	2	.	1	.	0	1	0	0	0	.	1	.	2	1	2	1	.	BFU25	0	1	0	.	1	5	2	.	1	2	.	.
2078		28	26	2	195	115	2	1	.	8	1	.	1	3	3	2	1	2	1	2	.	2	.	.	.	.	.	.	.	.	.	2	1	2	1	.	BFU25	0	1	0	.	1	4	2	.	1	2	.	.
2079		9	6	2	195	117	1	2	.	4	1	.	1	3	3	2	1	2	1	2	.	1	.	0	1	0	0	0	.	1	.	2	1	2	1	.	BFU24	0	1	0	.	1	4	2	.	1	2	.	.
2080		4	1	2	195	118	1	2	.	6	1	.	1	3	3	2	2	2	2	1	.	1	.	0	1	0	0	0	.	1	.	2	1	2	1	.	120	0	1	0	.	1	4	2	.	1	2	.	.
2081		31	31	1	193	130	1	2	.	3	1	.	1	6	5	2	2	2	1	.	.	1	.	1	0	0	0	0	.	1	.	2	1	1	1	.	BFR57	0	1	0	.	1	2	1	.	1	2	.	.
2082		14	11	2	193	131	1	2	.	5	3	.	1	2	1	1	1	1	1	1	.	1	.	0	1	0	0	0	.	1	.	2	1	2	1	.	BFU13	0	0	1	.	1	4	2	.	1	2	.	.
2083		11	11	2	193	132	1	4	.	5	2	.	1	5	5	1	1	1	1	2	.	1	.	0	1	0	0	0	.	1	.	2	1	4	1	.	BFU13	0	0	0	BON GOUT	3	81	4	.	3	1	1	0
2084		10	6	1	193	124	1	2	.	9	2	.	1	5	5	1	1	1	1	2	.	1	.	0	1	0	0	0	.	1	.	2	1	1	1	.	BFU06	0	1	0	.	1	2	1	.	1	2	.	.
2085		10	6	2	193	125	1	2	.	5	1	.	1	4	3	2	2	2	1	2	.	2	.	.	.	.	.	.	.	.	.	2	1	1	1	.	BFU06	0	1	0	.	2	2	1	.	2	2	.	.
2086		18	16	2	193	126	1	2	.	6	2	.	1	4	3	1	1	1	1	1	.	1	.	0	1	0	0	0	.	1	.	2	1	1	1	.	BFU06	0	1	0	.	1	2	1	.	1	2	.	.
2087		44	41	1	192	106	1	4	.	5	2	.	1	3	3	2	1	2	1	.	.	1	.	0	1	1	0	0	.	1	.	5	2	2	0	.	SNA-NZINDA	0	1	0	.	1	5	2	.	1	2	.	.
2088		47	46	1	192	107	1	4	.	5	3	.	2	.		2	2	2	2	2	.	1	.	0	1	1	1	0	.	2	.	5	2	2	0	.	SNA-NZINDA	0	1	0	.	1	5	2	.	1	2	.	.
2089		8	6	1	192	108	1	4	.	5	2	.	1	3	3	2	2	2	1	2	.	1	.	0	1	0	1	0	.	1	.	5	2	2	0	.	SNA-NZINDA	1	0	0	.	1	5	2	.	1	2	.	.
2090		6	6	2	192	109	1	3	.	5	2	.	1	3	3	2	1	2	1	.	.	1	.	0	1	1	0	0	.	1	.	5	2	2	0	.	SNA-NZINDA	1	1	0	.	1	5	2	.	1	2	.	.
2091		8	6	1	192	110	1	4	.	6	2	.	1	3	3	2	1	2	1	.	.	1	.	0	1	0	1	0	.	1	.	5	2	2	0	.	SNA-NZINDA	1	1	0	.	1	5	2	.	1	2	.	.
2092		51	51	1	192	111	1	4	.	6	2	.	2	.		2	1	2	2	2	.	1	.	0	1	1	0	0	.	1	.	5	2	2	0	.	SNA-NZINDA	1	1	0	.	1	5	2	.	1	2	.	.
2093		47	46	2	192	115	1	4	.	5	3	.	1	3	3	2	1	2	1	2	.	1	.	0	1	1	0	0	.	2	.	5	2	2	0	.	SNA-NZINDA	1	0	0	.	1	5	2	.	1	2	.	.
2094		50	46	2	192	114	1	4	.	3	2	.	1	1	1	2	1	2	2	2	.	1	.	0	1	1	0	0	.	1	.	5	2	2	0	.	SNA-NZINDA	1	0	0	.	1	5	2	.	1	2	.	.
2095		48	46	2	192	113	1	4	.	10	1	.	1	2	1	2	2	2	2	2	.	1	.	1	1	0	0	0	.	1	.	5	2	5	0	.	SNA-NZINDA	0	1	0	.	1	3	5	.	.	2	.	.
2096		9	6	2	192	116	1	4	.	4	2	.	1	5	5	2	1	2	1	.	.	1	.	0	1	1	0	0	.	1	.	5	2	2	0	.	SNA-NZINDA	1	0	0	.	1	5	2	.	1	2	.	.
2097		35	31	2	192	117	1	2	.	10	3	.	1	4	3	2	1	2	1	2	.	1	.	1	1	1	0	0	.	1	.	2	1	2	1	.	118	0	1	0	.	1	5	2	.	1	2	.	.
2098		32	31	1	193	135	1	3	.	7	2	.	1	4	3	2	2	2	1	.	.	2	.	.	.	.	.	.	.	.	.	5	2	2	0	.	0	1	0	0	.	1	5	2	.	1	2	.	.
2099		6	6	1	193	136	1	4	.	6	5	MENAGERE	1	4	3	2	2	2	2	2	.	1	.	0	1	1	1	0	.	1	.	5	2	2	0	.	0	1	0	0	.	1	5	2	.	1	2	.	.
2100		30	26	2	193	137	1	4	.	6	5	MENAGERE	1	4	3	2	2	2	1	2	.	1	.	1	1	1	1	0	.	1	.	5	2	2	0	.	0	1	0	0	.	1	5	2	.	1	2	.	.
2101		31	31	2	193	138	1	3	.	3	1	.	1	3	3	2	2	2	2	2	.	1	.	0	1	1	1	0	.	2	.	5	2	2	0	.	0	1	0	0	.	1	5	2	.	1	2	.	.
2102		12	11	2	193	139	1	4	.	6	1	.	1	1	1	2	2	2	1	2	.	2	.	.	.	.	.	.	.	.	.	5	2	2	0	.	0	0	1	0	.	3	5	2	.	3	2	.	.
2103		31	31	2	193	134	1	4	.	5	5	MENAGERE	1	3	3	1	1	1	1	2	.	1	.	1	1	0	1	0	.	1	.	2	1	2	1	.	0	0	0	1	.	1	5	2	.	1	1	0	1
2104		52	51	1	193	133	1	4	.	5	1	.	1	4	3	2	2	2	1	2	.	1	.	0	1	0	1	0	.	1	.	5	2	2	0	.	0	1	0	0	.	1	5	2	.	1	2	.	.
2105		52	51	1	193	140	1	4	.	12	2	.	1	6	5	2	2	2	1	.	.	1	.	0	1	1	1	0	.	1	.	5	2	2	0	.	0	0	1	0	.	1	5	2	.	1	2	.	.
2106		50	46	2	193	141	1	4	.	5	1	.	1	4	3	2	2	2	2	2	.	1	.	1	0	1	1	0	.	2	.	5	2	5	0	.	0	1	0	0	.	1	3	5	.	.	2	.	.
2107		20	16	2	193	142	1	2	.	5	2	.	1	3	3	2	1	2	1	2	.	1	.	1	1	1	1	0	.	1	.	2	1	2	1	.	143	0	1	0	.	1	4	2	.	1	2	.	.
2108		38	36	1	195	122	2	1	.	4	6	PASTEUR	1	5	5	1	1	2	1	.	.	1	.	0	1	1	1	0	.	2	.	2	1	2	1	.	BFE308	0	1	0	.	1	4	2	.	1	2	.	.
2109		58	56	2	195	0	2	1	.	7	5	MENAGERE	2	.		2	2	2	2	2	.	1	.	0	1	0	1	0	.	2	.	2	1	2	1	.	BFE307	0	1	0	.	1	4	2	.	1	2	.	.
2110		43	41	2	195	127	2	3	.	9	5	MENAGERE	1	4	3	2	2	2	1	2	.	1	.	0	1	1	0	0	.	1	.	2	1	2	1	.	BFE307	0	1	0	.	1	4	2	.	1	2	.	.
2111		4	1	2	195	125	2	3	.	4	5	MENAGERE	1	3	3	2	2	2	1	2	.	1	.	0	1	1	1	0	.	2	.	2	1	1	1	.	BFE307	0	1	0	.	1	2	1	.	1	2	.	.
2112		37	36	2	195	128	1	2	.	5	1	.	1	6	5	2	1	2	1	2	.	1	.	0	1	1	0	0	.	1	.	4	2	1	1	.	0	0	1	0	.	1	2	1	.	1	2	.	.
2113		11	11	2	195	129	1	4	.	3	5	MENAGERE	1	5	5	1	1	1	1	1	.	1	.	0	1	1	0	0	.	1	.	2	1	1	1	.	BFE309	0	1	0	.	1	2	1	.	1	2	.	.
2114		9	6	2	192	127	1	2	.	9	1	.	1	4	3	2	2	2	1	2	.	1	.	0	1	1	0	0	.	1	.	2	1	2	1	.	BFR01	0	1	1	.	1	6	2	.	1	2	.	.
2115		7	6	2	192	128	2	2	.	10	4	.	1	4	3	1	1	1	1	2	.	1	.	1	1	1	0	0	.	1	.	2	1	2	1	.	129	0	1	1	.	1	4	2	.	1	2	.	.
2116		15	11	1	192	121	2	4	.	6	6	SANS EMPLOI	1	4	3	2	1	1	1	2	.	1	.	0	1	0	0	0	PROPRETE	1	.	2	1	2	1	.	BFR23	0	1	1	.	1	4	2	.	1	2	.	.
2117		12	11	1	192	122	2	2	.	6	1	.	1	4	3	2	1	2	2	.	.	1	.	0	1	0	0	0	.	1	.	2	1	1	1	.	123	0	1	1	.	1	2	1	.	1	2	.	.
2118		22	21	2	192	124	2	2	.	4	6	SANS EMPLOI	1	4	3	2	2	1	2	2	.	1	.	0	1	1	0	0	PROPRETE	1	.	2	1	2	1	.	BFR23	0	1	1	.	1	4	2	.	2	2	.	.
2119		10	6	2	192	125	1	4	.	7	4	.	1	4	3	1	1	1	1	2	.	1	.	0	1	0	0	0	PROPRETE	1	.	2	1	2	1	.	BFU08	0	1	1	.	1	4	2	.	1	2	.	.
2120		16	16	1	193	144	1	1	.	7	3	.	1	3	3	2	2	2	1	2	.	1	.	0	1	0	0	0	.	1	.	2	1	2	1	.	BFR23	0	1	0	.	1	5	2	.	1	2	.	.
2121		10	6	1	193	147	1	2	.	6	3	.	1	4	3	2	1	2	1	1	.	1	.	0	1	0	0	0	.	1	.	2	1	1	1	.	BFR23	0	1	0	.	1	2	1	.	1	2	.	.
2122		27	26	2	193	148	1	4	.	10	3	.	1	3	3	2	1	1	1	1	.	1	.	0	1	0	0	0	.	1	.	2	1	2	1	.	BFR23	0	1	0	.	1	4	2	.	1	2	.	.
2123		14	11	2	193	149	1	1	.	9	1	.	1	3	3	2	2	2	1	2	.	2	.	.	.	.	.	.	.	.	.	2	1	2	1	.	BFR23	0	0	1	.	1	4	2	.	1	2	.	.
2124		7	6	2	193	150	2	1	.	12	3	.	1	4	3	2	1	1	1	1	.	1	.	0	1	0	0	0	.	1	.	2	1	2	1	.	BFU28	0	1	0	.	1	4	2	.	1	2	.	.
2125		24	21	2	193	153	1	1	.	15	1	.	1	3	3	2	2	2	1	2	.	1	.	0	1	0	0	0	.	1	.	2	1	2	1	.	BFR25	0	1	0	.	1	4	2	.	1	2	.	.
2126		24	21	2	193	154	2	1	.	8	1	.	2	.		2	2	2	1	2	.	2	.	.	.	.	.	.	.	.	.	2	1	2	1	.	BFU07	0	1	0	.	1	4	2	.	1	2	.	.
2127		15	11	1	193	155	2	1	.	5	1	.	1	4	3	2	2	2	1	2	.	1	.	0	0	0	1	0	.	1	.	2	1	2	1	.	BFU07	0	0	1	.	1	4	2	.	1	2	.	.
2128		27	26	2	193	152	1	1	.	7	1	.	1	3	3	2	2	2	1	2	.	1	.	0	1	0	0	0	.	1	.	2	1	2	1	.	BFR23	0	1	0	.	2	5	2	.	1	2	.	.
2129		28	26	2	195	135	1	2	.	7	6	SANS EMPLOI	1	3	3	2	2	2	2	2	.	2	.	.	.	.	.	.	.	.	.	2	1	2	1	.	BFU09	0	1	0	.	1	5	2	.	1	2	.	.
2130		10	6	1	195	133	1	4	.	6	3	.	1	2	1	1	2	2	1	2	.	2	.	.	.	.	.	.	.	.	.	2	1	1	1	.	BFR25	0	1	0	.	1	2	1	.	1	2	.	.
2131		9	6	1	195	134	1	1	.	6	1	.	1	4	3	2	1	2	2	2	.	1	.	0	1	0	0	0	.	2	.	2	1	1	1	.	BFU09	0	1	0	.	1	2	1	.	1	2	.	.
2132		40	36	1	195	135	1	2	.	5	1	.	1	4	3	2	2	2	2	.	.	2	.	.	.	.	.	.	.	.	.	2	1	2	1	.	BFU09	0	1	0	.	1	5	2	.	1	2	.	.
2133		18	16	1	195	133	1	4	.	4	3	.	1	3	3	1	2	2	1	2	.	2	.	.	.	.	.	.	.	.	.	2	1	1	1	.	BFR25	0	1	0	.	1	2	1	.	1	2	.	.
2134		10	6	1	195	138	1	1	.	7	5	MENAGERE	1	4	3	1	2	1	1	1	.	1	.	0	1	1	0	0	.	2	.	2	1	2	1	.	BFE352	0	1	0	.	1	5	2	.	1	2	.	.
2135		8	6	2	195	141	1	4	.	7	2	.	1	6	5	2	1	1	1	2	.	1	.	0	1	1	1	0	.	1	.	2	1	1	1	.	BFE309	0	1	0	.	1	2	1	.	1	2	.	.
2136		19	16	1	193	156	1	2	.	5	3	.	1	3	3	2	1	2	1	2	.	2	.	.	.	.	.	.	.	.	.	2	1	2	1	.	163	0	0	1	.	1	5	2	.	1	1	0	1
2137		5	1	1	193	157	1	1	.	5	4	.	1	1	1	2	1	2	1	2	.	1	.	1	1	0	1	0	.	1	.	2	1	2	1	.	163	1	0	0	.	1	5	2	.	1	2	.	.
2138		38	36	1	193	158	1	1	.	5	1	.	1	6	5	2	1	2	1	.	.	1	.	0	1	0	0	0	.	1	.	2	1	2	1	.	163	1	0	0	.	1	5	2	.	1	1	0	1
2139		17	16	1	193	159	1	4	.	10	1	.	1	4	3	2	1	2	1	2	.	1	.	1	1	0	1	0	.	1	.	2	1	2	1	.	163	0	1	0	.	1	4	2	.	1	2	.	.
2140		15	11	1	193	160	1	2	.	5	3	.	1	4	3	2	1	2	1	2	.	1	.	0	1	1	1	0	.	1	.	2	1	2	1	.	163	0	1	0	.	1	4	2	.	1	2	.	.
2141		50	46	1	193	161	1	2	.	8	3	.	1	3	3	1	1	1	1	2	.	1	.	0	1	1	1	0	.	1	.	2	1	2	1	.	163	0	1	0	.	1	4	2	.	1	2	.	.
2142		21	21	1	193	162	2	2	.	13	1	.	1	3	3	2	1	2	1	.	.	1	.	0	1	0	1	0	.	2	.	2	1	2	1	.	163	0	1	0	.	1	4	2	.	1	2	.	.
2143		12	11	2	193	164	2	1	.	8	3	.	1	4	3	1	1	1	1	2	.	1	.	1	1	0	1	0	.	1	.	2	1	1	1	.	BFU03	0	1	0	.	1	2	1	.	1	2	.	.
2144		26	26	2	193	165	2	2	.	3	2	.	1	3	3	2	2	2	1	2	.	1	.	1	1	1	1	0	.	1	.	2	1	4	1	.	BFR28	0	1	0	.	1	81	4	.	1	2	.	.
2145		36	36	1	193	166	2	2	.	5	3	.	1	4	3	1	1	1	1	.	.	1	.	0	1	1	1	0	.	1	.	2	1	1	1	.	BFR 28	0	1	0	.	1	2	1	.	1	2	.	.
2146		13	11	1	192	131	1	4	.	4	2	.	1	5	5	2	1	2	1	.	.	1	.	0	1	1	0	0	.	1	.	2	1	2	1	.	BFU 09	0	1	1	.	1	4	2	.	1	2	.	.
2147		13	11	2	192	132	1	2	.	8	2	.	1	3	3	2	1	2	1	2	.	1	.	0	1	1	0	0	.	1	.	2	1	2	1	.	BFU 09	0	1	1	.	1	5	2	.	1	2	.	.
2148		3	1	2	192	133	1	2	.	5	3	.	1	3	3	2	1	2	1	2	.	1	.	0	1	1	0	0	.	1	.	2	1	2	1	.	BFU 09	0	1	1	.	1	5	2	.	1	2	.	.
2149		35	31	1	193	137	1	4	.	5	1	.	1	3	3	2	2	2	1	.	.	1	.	1	1	1	0	0	.	1	.	2	1	1	1	.	BFU 22	0	1	1	.	1	2	1	.	1	2	.	.
2150		6	6	2	192	139	2	2	.	5	1	.	1	2	1	2	2	2	1	2	.	1	.	1	1	0	0	0	.	2	.	2	1	5	1	.	BFR 27	0	1	1	.	1	3	5	.	.	2	.	.
2151		45	41	2	192	138	2	4	.	4	1	.	2	.		2	1	2	1	2	.	1	.	0	1	1	0	0	.	1	.	2	1	1	1	.	BFU 22	0	1	1	.	1	2	1	.	1	2	.	.
2152		16	16	2	193	174	1	4	.	7	2	.	1	4	3	2	1	1	1	2	.	1	.	0	0	0	1	0	.	1	.	2	1	2	1	.	BFR 26	0	1	0	.	1	7	2	.	1	2	.	.
2153		9	6	2	193	176	1	4	.	7	1	.	2	.		1	1	1	1	2	.	1	.	0	0	0	1	0	.	1	.	2	1	1	1	.	BFR 26	0	1	0	.	1	2	1	.	1	2	.	.
2154		10	6	2	193	177	1	4	.	5	1	.	1	2	1	2	1	2	1	2	.	1	.	0	1	0	0	0	.	1	.	2	1	2	1	.	BFU 22	0	1	0	.	1	7	2	.	1	2	.	.
2155		11	11	2	193	168	1	2	.	9	1	.	1	3	3	2	2	2	1	2	.	1	.	0	1	0	0	0	.	1	.	2	1	2	1	.	BFR 26	0	1	0	.	1	4	2	.	1	2	.	.
2156		68	66	2	193	169	1	2	.	6	3	.	1	2	1	1	1	1	1	2	.	2	.	.	.	.	.	.	.	.	.	2	1	1	1	.	BFR 26	0	1	0	.	1	2	1	.	1	2	.	.
2157		7	6	1	193	170	1	4	.	7	2	.	1	4	3	1	2	1	1	2	.	1	.	0	1	0	0	0	.	1	.	2	1	1	1	.	BFR 26	0	1	0	.	1	2	1	.	1	2	.	.
2158		10	6	1	193	171	1	4	.	11	2	.	1	4	3	2	2	2	1	2	.	1	.	0	1	0	0	0	.	1	.	2	1	2	1	.	BFR 26	0	0	1	.	1	4	2	.	3	2	.	.
2159		5	1	1	193	178	1	4	.	8	2	.	1	4	3	1	2	2	1	2	.	2	.	.	.	.	.	.	.	.	.	2	1	1	1	.	BFR 26	0	1	0	.	1	2	1	.	1	2	.	.
2160		8	6	1	193	171	1	4	.	8	2	.	1	4	3	2	2	2	2	2	.	2	.	.	.	.	.	.	.	.	.	2	1	1	1	.	BFR 26	0	1	0	.	1	2	1	.	1	2	.	.
2161		12	11	1	195	149	1	4	.	10	6	SANS EMPLOI	1	3	3	1	1	1	2	2	.	1	.	0	1	0	0	0	.	1	.	2	1	2	1	.	BFR 26	0	1	0	.	1	7	2	.	1	2	.	.
2162		8	6	2	195	150	1	4	.	7	5	MENAGERE	1	3	3	1	1	1	1	2	.	1	.	0	1	0	0	0	.	1	.	2	1	1	1	.	BFR 26	0	1	0	.	1	2	1	.	1	2	.	.
2163		54	51	2	195	152	1	4	.	8	3	.	1	3	3	2	2	2	1	2	.	1	.	0	1	0	0	0	.	1	.	2	1	2	1	.	BFR 26	0	1	0	.	1	7	2	.	1	2	.	.
2164		5	1	2	195	156	1	4	.	6	3	.	1	4	3	2	2	2	1	1	.	1	.	0	1	0	0	0	.	1	.	2	1	2	1	.	BFR 26	0	1	0	.	1	5	2	.	1	2	.	.
2165		8	6	1	195	155	1	4	.	9	6	SANS EMPLOI	1	2	1	2	1	2	1	2	.	2	.	.	.	.	.	.	.	.	.	2	1	1	1	.	BFR 26	0	1	0	.	1	2	1	.	1	2	.	.
2166		6	6	1	195	160	1	4	.	8	2	.	1	4	3	2	1	2	1	2	.	1	.	0	1	0	0	0	.	1	.	2	1	1	1	.	BFR 26	0	0	1	.	1	2	1	.	1	2	.	.
2167		4	1	1	195	161	1	4	.	5	2	.	1	4	3	2	1	2	1	2	.	1	.	0	1	0	0	0	.	1	.	2	1	2	1	.	BFR 26	0	1	0	.	1	7	2	.	1	2	.	.
2168		6	6	1	195	151	1	4	.	4	4	.	1	4	3	2	2	2	1	2	.	1	.	0	1	0	0	0	.	1	.	2	1	1	1	.	BFR 26	0	1	0	.	1	2	1	.	1	2	.	.
2169		29	26	2	195	162	1	4	.	4	6	SANS EMPLOI	1	4	3	2	2	2	1	2	.	2	.	.	.	.	.	.	.	.	.	2	1	2	1	.	BFR 26	0	1	0	.	1	5	2	.	1	1	0	1
2170		14	11	2	195	163	1	4	.	7	1	.	1	4	3	2	2	2	1	2	.	1	.	0	1	0	0	0	.	1	.	2	1	2	1	.	BFR 26	0	1	0	.	1	7	2	.	1	2	.	.
2171		18	16	2	195	164	1	2	.	8	2	.	1	3	3	2	2	2	1	2	.	1	.	0	1	0	0	0	.	1	.	2	1	1	1	.	BFR 26	0	1	0	.	1	2	1	.	1	2	.	.
2172		9	6	1	192	141	1	4	.	8	6	SANS EMPLOI	1	3	3	2	1	2	1	2	.	2	.	.	.	.	.	.	.	.	.	2	1	2	1	.	BFR 27	0	1	1	.	1	4	2	.	1	2	.	.
2173		28	26	1	192	142	1	4	.	2	1	.	1	6	5	2	2	2	1	.	.	1	.	1	0	0	1	0	.	1	.	2	1	1	1	.	BFR 27	0	1	1	.	1	2	1	.	1	2	.	.
2174		27	26	1	192	143	2	4	.	4	1	.	1	6	5	2	1	2	1	.	.	2	.	.	.	.	.	.	.	.	.	2	1	1	1	.	BFR 27	0	1	1	.	1	2	1	.	1	2	.	.
2175		15	11	2	192	144	2	2	.	9	6	SANS EMPLOI	1	4	3	2	2	2	1	2	.	1	.	1	1	0	0	0	.	1	.	2	1	1	1	.	BFR 27	0	1	1	.	1	2	1	.	1	2	.	.
2176		23	21	2	192	147	2	1	.	10	1	.	1	4	3	2	2	2	1	2	.	2	.	.	.	.	.	.	.	.	.	2	1	2	1	.	BFR 27	0	1	1	.	1	5	2	.	1	2	.	.
2177		25	21	2	192	148	3	1	.	7	6	SANS EMPLOI	1	2	1	2	2	2	2	2	.	1	.	0	1	1	0	0	.	1	.	5	2	4	0	.	145	0	1	0	.	1	82	4	.	1	2	.	.
2178		21	21	1	192	149	2	2	.	14	1	.	1	4	3	2	1	2	1	2	.	2	.	.	.	.	.	.	.	.	.	5	2	1	1	.	145	0	1	0	.	1	2	1	.	1	2	.	.
2179		7	6	1	192	150	2	2	.	6	4	.	2	.		2	2	2	1	2	.	2	.	.	.	.	.	.	.	.	.	2	1	2	1	.	BFR 27	0	1	1	.	1	5	2	.	1	2	.	.
2180		16	16	2	192	151	2	2	.	6	2	.	1	3	3	2	1	2	1	2	.	1	.	1	1	1	1	0	.	1	.	2	1	1	1	.	BFU 22	0	1	1	.	1	2	1	.	1	2	.	.
2181		25	21	2	192	161	1	2	.	7	6	SANS EMPLOI	1	5	5	2	2	1	1	2	.	1	.	1	1	0	1	0	.	1	.	2	1	2	1	.	BFU 22	0	1	1	.	1	4	2	.	2	2	.	.
2182		26	26	1	192	162	2	3	.	10	2	.	1	5	5	1	1	2	1	2	.	1	.	0	1	1	0	0	.	1	.	2	1	2	1	.	BFU 22	0	1	1	.	1	4	2	.	3	2	.	.
2183		25	21	2	192	163	1	2	.	8	2	.	1	6	5	1	1	1	1	2	.	2	.	.	.	.	.	.	.	.	.	2	1	1	1	.	BFU 22	0	1	1	.	1	2	1	.	1	2	.	.
2184		9	6	1	192	152	1	1	.	4	4	.	2	.		2	2	2	1	2	.	1	.	0	1	1	0	0	.	1	.	5	2	2	0	.	0	0	1	0	.	2	5	2	.	2	2	.	.
2185		62	61	2	192	157	1	4	.	10	6	SANS EMPLOI	1	4	3	2	1	2	1	2	.	1	.	0	0	1	0	0	PROPRETE	1	.	2	1	2	1	.	159	0	1	1	.	1	7	2	.	2	2	.	.
2186		7	6	1	192	158	1	1	.	7	6	SANS EMPLOI	1	3	3	1	1	2	1	2	.	2	.	.	.	.	.	.	.	.	.	2	1	1	1	.	159	0	1	1	.	1	2	1	.	1	2	.	.
2187		21	21	1	121	541	1	1	.	3	1	.	1	4	3	2	2	1	1	2	.	1	.	0	0	0	1	0	.	1	.	4	2	2	0	.	0	0	0	0	BON GOUT	3	4	2	.	3	2	.	.
2188		12	11	1	121	546	1	4	.	5	4	.	1	4	3	2	2	2	1	2	.	1	.	0	1	0	0	0	.	1	.	2	1	2	1	.	BFE 324	0	0	1	.	1	4	2	.	1	1	1	0
2189		43	41	2	121	547	1	2	.	8	6	SANS EMPLOI	1	3	3	1	2	2	1	2	.	1	.	0	1	0	0	0	.	1	.	2	1	2	1	.	BFE 324	0	0	1	.	2	4	2	.	2	2	.	.
2190		31	31	2	121	548	1	2	.	9	1	.	1	2	1	2	2	2	1	1	.	2	.	.	.	.	.	.	.	.	.	2	1	2	1	.	BFE 313	0	1	0	.	1	4	2	.	3	2	.	.
2191		25	21	2	121	549	1	2	.	4	1	.	2	.		2	2	2	1	2	.	2	.	.	.	.	.	.	.	.	.	2	1	2	1	.	BFE 313	0	1	0	.	1	4	2	.	1	2	.	.
2192		11	11	2	121	545	1	2	.	6	1	.	1	2	1	2	2	2	1	2	.	1	.	0	0	0	1	0	.	1	.	2	1	5	1	.	BFE 324	0	1	0	.	1	3	5	.	.	2	.	.
2193		6	6	2	121	550	1	4	.	8	6	SANS EMPLOI	1	3	3	1	1	1	1	2	.	1	.	0	0	0	1	0	.	1	.	2	1	2	1	.	BFE 325	0	1	0	.	1	4	2	.	1	2	.	.
2194		36	36	2	121	551	1	1	.	2	4	.	1	2	1	2	2	2	2	2	.	2	.	.	.	.	.	.	.	.	.	2	1	2	1	.	BFE 324	0	1	0	.	2	4	2	.	2	2	.	.
2195		3	1	2	121	552	1	2	.	8	3	.	1	3	3	2	1	1	1	1	.	1	.	0	1	0	0	0	.	1	.	2	1	2	1	.	BFE 324	0	1	0	.	1	5	2	.	1	2	.	.
2196		23	21	1	195	168	1	2	.	8	1	.	1	4	3	2	2	2	2	.	.	1	.	0	1	1	0	0	.	1	.	2	1	2	1	.	169	0	1	0	.	1	5	2	.	1	2	.	.
2197		22	21	1	195	174	1	2	.	7	5	MENAGERE	2	.		2	1	2	1	2	.	1	.	1	1	1	1	0	.	1	.	2	1	2	1	.	175	0	1	0	.	1	4	2	.	1	1	0	1
2198		10	6	1	193	178	1	4	.	12	3	.	1	4	3	2	2	2	1	2	.	1	.	0	1	0	0	0	.	1	.	2	1	2	1	.	BFE 325	0	1	0	.	1	4	2	.	1	2	.	.
2199		9	6	1	193	179	1	1	.	5	6	SANS EMPLOI	2	.		2	2	2	2	1	.	2	.	.	.	.	.	.	.	.	.	2	1	2	1	.	BFE 325	0	1	0	.	1	5	2	.	1	2	.	.
2200		40	36	2	193	180	1	2	.	6	5	MENAGERE	1	4	3	2	1	2	1	1	.	2	.	.	.	.	.	.	.	.	.	2	1	2	1	.	BFE 325	0	1	0	.	1	5	2	.	1	2	.	.
2201		40	36	1	193	181	1	2	.	3	1	.	1	4	3	2	1	2	1	2	.	2	.	.	.	.	.	.	.	.	.	2	1	2	1	.	BFE 325	0	1	0	.	1	5	2	.	1	2	.	.
2202		5	1	1	193	182	1	2	.	11	5	MENAGERE	2	.		2	1	2	1	1	.	2	.	.	.	.	.	.	.	.	.	2	1	2	1	.	BFE 325	0	1	0	.	1	4	2	.	1	2	.	.
2203		19	16	1	193	183	1	2	.	9	5	MENAGERE	1	4	3	2	2	2	1	2	.	1	.	0	1	0	0	0	.	1	.	2	1	1	1	.	BFE 325	0	1	0	.	1	2	1	.	1	2	.	.
1		4	1	2	192	175	1	3	.	9	1	.	1	4	3	2	1	2	1	2	.	1	.	0	1	1	0	0	.	1	.	2	1	2	1	.	171	0	1	1	.	1	4	2	.	1	2	.	.
2		18	16	2	192	172	1	2	.	8	2	.	1	4	3	2	2	1	1	2	.	2	.	.	.	.	.	.	.	.	.	2	1	2	1	.	BFE 3.03	0	1	1	.	1	5	2	.	2	2	.	.
3		1	1	1	192	170	1	2	.	4	2	.	1	3	3	2	1	2	1	1	.	2	.	.	.	.	.	.	.	.	.	2	1	2	1	.	171	0	1	1	.	1	4	2	.	1	2	.	.
4		12	11	2	192	177	1	1	.	5	6	SANS EMPLOI	1	3	3	2	2	2	1	1	.	2	.	.	.	.	.	.	.	.	.	2	1	2	1	.	171	0	1	1	.	1	4	2	.	1	2	.	.
5		1	1	1	192	173	1	2	.	3	6	SANS EMPLOI	1	4	3	2	2	2	1	1	.	1	.	0	0	0	1	0	.	2	.	2	1	1	1	.	171	0	1	1	.	1	2	1	.	2	2	.	.
6		8	6	2	192	180	1	2	.	6	2	.	1	3	3	2	1	1	1	2	.	1	.	0	1	1	0	0	.	1	.	2	1	2	1	.	BFE 3.03	0	1	1	.	1	4	2	.	2	2	.	.
7		11	11	2	192	183	1	2	.	3	6	SANS EMPLOI	1	4	3	2	2	2	1	2	.	2	.	.	.	.	.	.	.	.	.	2	1	2	1	.	182	0	1	1	.	1	4	2	.	3	2	.	.
8		5	1	2	192	179	1	2	.	11	4	.	1	4	3	1	1	1	1	.	.	1	.	0	1	1	0	0	.	1	.	2	1	2	1	.	BFE 3.03	0	1	1	.	1	4	2	.	3	2	.	.
9		7	6	2	192	181	1	1	.	6	1	.	1	5	5	2	2	2	2	2	.	1	.	0	1	1	1	0	.	1	.	2	1	2	1	.	182	0	1	1	.	1	4	2	.	1	2	.	.
10		6	6	1	192	174	1	2	.	10	2	.	1	4	3	2	2	1	1	1	.	2	.	.	.	.	.	.	.	.	.	2	1	2	1	.	171	0	1	0	.	1	4	2	.	1	2	.	.
11		9	6	1	192	178	1	2	.	8	1	.	1	4	3	2	1	1	2	2	.	1	.	0	1	0	1	0	.	1	.	2	1	2	1	.	171	0	1	1	.	1	4	2	.	1	2	.	.
12		8	6	1	192	184	1	2	.	6	3	.	1	3	3	1	1	1	1	2	.	1	.	0	1	1	0	0	.	1	.	2	1	2	1	.	182	0	1	1	.	1	4	2	.	2	2	.	.
13		12	11	1	192	176	1	1	.	7	6	SANS EMPLOI	1	4	3	2	2	2	2	.	.	1	.	0	0	1	0	0	.	1	.	2	1	2	1	.	171	0	1	0	.	1	4	2	.	2	2	.	.
14		4	1	2	193	188	1	4	.	6	2	.	1	5	5	1	1	1	1	.	.	1	.	0	1	0	0	0	.	2	.	2	1	2	1	.	BFU 07	0	1	0	.	1	4	2	.	1	2	.	.
15		9	6	1	193	192	1	2	.	7	2	.	1	5	5	2	1	2	1	.	.	1	.	0	1	0	0	0	.	1	.	2	1	1	1	.	BFU 07	0	1	0	.	1	2	1	.	1	2	.	.
16		1	1	2	193	187	1	2	.	8	2	.	1	5	5	1	1	1	1	2	.	1	.	0	1	0	0	0	.	1	.	2	1	2	1	.	BFU 07	0	1	0	.	1	4	2	.	1	2	.	.
17		34	31	2	193	196	1	2	.	7	2	.	1	3	3	2	1	2	1	1	.	1	.	0	1	0	0	0	.	1	.	2	1	2	1	.	BFU 07	0	1	0	.	1	5	2	.	1	2	.	.
18		5	1	2	193	193	1	2	.	8	3	.	1	3	3	2	1	1	2	2	.	2	.	.	.	.	.	.	.	.	.	2	1	2	1	.	BFU 07	0	1	0	.	1	4	2	.	1	2	.	.
19		9	6	1	193	197	1	2	.	4	1	.	1	3	3	2	2	2	1	2	.	2	.	.	.	.	.	.	.	.	.	2	1	1	1	.	BFU 07	0	1	0	.	1	2	1	.	1	2	.	.
20		5	1	1	193	189	1	2	.	6	2	.	1	5	5	2	1	2	1	2	.	1	.	0	1	0	0	0	.	1	.	2	1	1	1	.	BFU 07	0	1	0	.	1	2	1	.	1	2	.	.
21		2	1	2	193	194	1	2	.	9	2	.	1	5	5	2	1	2	1	.	.	1	.	0	1	0	0	0	.	1	.	2	1	1	1	.	BFU 07	0	1	0	.	1	2	1	.	1	2	.	.
22		1	1	2	193	198	1	2	.	7	1	.	1	4	3	2	2	2	1	2	.	2	.	.	.	.	.	.	.	.	.	2	1	1	1	.	BFU 07	0	1	0	.	1	2	1	.	1	2	.	.
23		7	6	1	193	195	1	1	.	6	1	.	1	4	3	2	2	2	1	2	.	2	.	.	.	.	.	.	.	.	.	2	1	2	1	.	BFU 07	0	1	0	.	1	5	2	.	1	2	.	.
24		2	1	1	193	191	1	2	.	7	2	.	1	5	5	2	1	2	1	2	.	1	.	0	1	0	0	0	.	1	.	2	1	2	1	.	BFU 07	0	1	0	.	1	4	2	.	1	2	.	.
25		48	46	2	193	199	1	2	.	3	6	SANS EMPLOI	1	4	3	2	2	2	2	2	.	1	.	0	1	0	0	0	.	1	.	2	1	2	1	.	BFU 25	0	1	0	.	1	4	2	.	1	2	.	.
26		72	71	1	193	190	1	4	.	7	1	.	1	1	1	2	1	2	2	.	.	1	.	0	1	0	0	0	.	2	.	2	1	2	1	.	BFU 07	0	1	0	.	1	4	2	.	1	2	.	.
27		16	16	2	195	179	2	1	.	5	1	.	1	4	3	1	2	1	1	2	.	2	.	.	.	.	.	.	.	.	.	2	1	1	1	.	BFU 21	0	0	1	.	1	2	1	.	1	2	.	.
28		12	11	2	195	183	1	4	.	4	2	.	1	5	5	2	1	1	1	.	.	1	.	0	0	0	1	0	.	1	.	2	1	1	1	.	BFU 05	0	1	0	.	1	2	1	.	1	2	.	.
29		3	1	1	195	185	2	3	.	7	2	.	1	1	1	1	1	1	1	.	.	1	.	0	1	0	0	0	.	1	.	2	1	4	1	.	BFU 05	0	1	0	.	1	81	4	.	1	2	.	.
30		28	26	1	195	186	1	1	.	7	1	.	1	4	3	2	1	1	1	.	.	1	.	0	1	0	0	0	.	1	.	2	1	1	1	.	BFU 05	0	1	0	.	1	2	1	.	1	2	.	.
31		23	21	2	195	189	1	4	.	15	3	.	1	5	5	1	1	1	1	2	.	1	.	0	1	0	0	0	.	1	.	2	1	1	1	.	BFU 21	0	0	1	.	1	2	1	.	1	2	.	.
32		20	16	2	195	178	1	4	.	6	2	.	1	4	3	1	1	1	1	2	.	1	.	0	1	0	0	0	.	1	.	2	1	1	1	.	BFU 21	0	0	1	.	1	2	1	.	1	1	1	0
33		25	21	2	195	182	1	4	.	2	2	.	1	5	5	1	2	2	1	2	.	1	.	0	0	0	1	0	.	1	.	2	1	1	1	.	BFU 21	0	0	1	.	3	2	1	.	3	2	.	.
34		22	21	2	195	0	2	4	.	3	1	.	1	6	5	2	2	2	1	2	.	2	.	.	.	.	.	.	.	.	.	2	1	1	1	.	BFU 21	0	0	1	.	1	2	1	.	1	2	.	.
35		27	26	2	195	176	1	4	.	11	2	.	1	3	3	1	1	1	1	2	.	1	.	0	0	1	0	0	.	1	.	2	1	1	1	.	177	0	1	0	.	1	2	1	.	1	2	.	.
36		5	1	1	195	180	1	1	.	6	1	.	1	4	3	1	2	2	1	1	.	1	.	0	0	0	1	0	.	1	.	2	1	1	1	.	BFU 21	0	1	0	.	1	2	1	.	1	2	.	.
37		43	41	2	195	184	1	3	.	11	3	.	1	4	3	1	1	1	1	2	.	1	.	0	1	0	0	0	.	1	.	2	1	1	1	.	BFU 05	0	0	1	.	1	2	1	.	1	2	.	.
38		17	16	1	195	188	2	4	.	8	2	.	1	4	3	1	2	2	1	.	.	1	.	0	1	0	0	0	.	1	.	2	1	1	1	.	BFU 05	0	1	0	.	1	2	1	.	1	2	.	.
39		7	6	2	193	210	1	4	.	5	3	.	1	5	5	1	2	1	1	.	.	1	.	0	1	1	1	0	.	1	.	2	1	1	1	.	BFU 06	0	0	1	.	1	2	1	.	1	1	0	1
40		40	36	2	193	202	1	4	.	4	2	.	1	4	3	1	1	1	1	2	.	1	.	0	1	0	0	0	.	1	.	2	1	3	1	.	205	0	1	0	.	1	50	3	EAU DE BOUTEILLES	1	1	0	1
41		15	11	1	193	208	1	4	.	8	2	.	1	3	3	1	2	1	1	2	.	1	.	0	1	0	0	0	.	1	.	2	1	3	1	.	205	0	1	0	.	1	50	3	EAU DE PLUIE	.	2	.	.
42		7	6	1	193	203	1	4	.	10	2	.	1	3	3	1	1	1	2	2	.	1	.	1	0	0	1	0	.	1	.	2	1	3	1	.	205	0	0	1	.	1	50	3	EAU DE BOUTEILLES	1	1	0	1
43		6	6	1	193	206	1	2	.	10	4	.	1	3	3	2	2	2	1	2	.	1	.	0	1	0	1	0	PROPRETE	1	.	2	1	4	1	.	205	0	1	0	.	1	81	4	.	1	2	.	.
44		24	21	2	193	209	1	4	.	10	2	.	1	6	5	1	2	2	1	2	.	1	.	0	1	0	1	0	.	1	.	2	1	3	1	.	205	0	1	0	.	1	50	3	EAU DE PLUIE	1	1	1	0
45		10	6	1	193	214	2	2	.	4	2	.	1	3	3	2	1	2	1	2	.	1	.	1	1	1	1	0	.	1	.	2	1	1	1	.	205	0	1	0	.	1	2	1	.	1	1	1	0
46		5	1	1	193	201	2	2	.	7	4	.	1	3	3	1	1	1	1	1	.	1	.	0	1	0	1	0	.	1	.	2	1	4	1	.	205	0	1	0	.	1	81	4	.	1	2	.	.
47		15	11	2	193	204	1	4	.	9	2	.	1	4	3	1	2	1	1	2	.	1	.	1	0	0	1	0	.	2	.	2	1	4	1	.	205	0	1	0	.	1	81	4	.	1	2	.	.
48		8	6	2	193	217	1	4	.	4	2	.	1	4	3	1	1	1	1	2	.	1	.	0	1	1	1	0	.	1	.	2	1	1	1	.	218	0	1	0	.	1	2	1	.	1	2	.	.
49		16	16	2	193	215	1	4	.	9	3	.	1	4	3	2	2	2	1	1	.	1	.	0	0	0	1	0	PROPRETE	1	.	2	1	1	1	.	BFR 57	0	1	0	.	1	2	1	.	1	2	.	.
50		10	6	2	193	219	1	4	.	9	1	.	1	6	5	1	2	1	1	.	.	1	.	0	1	1	1	0	.	1	.	2	1	3	1	.	BFU 21	0	1	0	.	1	50	3	EAU DE BOUTEILLES	.	2	.	.
51		4	1	2	193	200	2	2	.	7	2	.	1	3	3	1	1	1	1	2	.	1	.	1	0	0	1	0	.	2	.	2	1	1	1	.	205	0	1	0	.	1	2	1	.	1	2	.	.
52		17	16	2	195	194	1	4	.	9	2	.	1	2	1	1	1	1	1	2	.	1	.	0	1	0	0	0	.	2	.	2	1	1	1	.	BFR 23	0	1	1	.	1	2	1	.	1	2	.	.
53		23	21	2	195	191	1	2	.	6	3	.	1	4	3	2	1	2	1	2	.	2	.	.	.	.	.	.	.	.	.	2	1	2	1	.	BFR 23	0	1	0	.	1	4	2	.	1	2	.	.
54		17	16	2	195	195	1	2	.	10	3	.	1	4	3	1	1	1	1	2	.	2	.	.	.	.	.	.	.	.	.	2	1	2	1	.	196	0	1	1	.	1	4	2	.	1	2	.	.
55		22	21	2	195	199	2	2	.	5	3	.	1	4	3	2	1	2	1	1	.	2	.	.	.	.	.	.	.	.	.	4	2	2	0	.	0	0	1	0	.	1	4	2	.	1	2	.	.
56		35	31	2	195	200	2	1	.	7	4	.	1	4	3	2	2	2	2	2	.	1	.	0	1	1	0	0	.	2	.	4	2	2	0	.	0	0	1	0	.	1	4	2	.	1	2	.	.
57		15	11	1	195	193	1	4	.	3	2	.	1	3	3	1	1	1	1	.	.	1	.	0	0	1	0	0	PROPRETE	2	.	2	1	1	1	.	BFR 23	0	1	0	.	1	2	1	.	1	2	.	.
58		53	51	1	195	198	2	2	.	3	3	.	1	3	3	2	2	2	1	.	.	1	.	0	1	1	0	0	.	1	.	4	2	2	0	.	0	0	1	0	.	1	4	2	.	1	2	.	.
59		2	1	2	195	192	1	4	.	9	2	.	1	5	5	1	1	1	1	.	.	1	.	0	1	0	0	0	.	1	.	2	1	1	1	.	BFR 23	0	1	0	.	1	2	1	.	1	2	.	.
60		60	56	1	195	190	1	4	.	10	2	.	1	5	5	1	1	1	1	.	.	1	.	0	1	0	1	0	.	1	.	2	1	1	1	.	BFR 23	0	1	0	.	1	2	1	.	1	1	0	1
61		26	26	2	195	197	2	4	.	4	5	MENAGERE	1	3	3	2	1	2	1	2	.	2	.	.	.	.	.	.	.	.	.	2	1	4	1	.	0	0	1	0	.	1	83	4	.	1	2	.	.
62		13	11	2	195	201	2	2	.	8	4	.	1	2	1	2	1	2	1	.	.	2	.	.	.	.	.	.	.	.	.	4	2	2	0	.	0	0	1	0	.	1	4	2	.	1	2	.	.
63		19	16	2	192	186	2	2	.	8	1	.	1	4	3	2	2	2	2	2	.	2	.	.	.	.	.	.	.	.	.	2	1	2	1	.	190	0	1	0	.	1	4	2	.	1	2	.	.
64		12	11	1	192	185	1	4	.	6	3	.	1	5	5	2	1	2	1	.	.	1	.	0	1	0	1	0	.	1	.	2	1	1	1	.	190	0	1	1	.	1	2	1	.	1	2	.	.
65		13	11	1	192	193	1	3	.	7	2	.	1	3	3	2	1	1	1	.	.	1	.	0	1	1	0	0	.	1	.	2	1	1	1	.	194	0	1	0	.	1	2	1	.	1	2	.	.
66		41	41	2	192	196	1	4	.	5	2	.	1	5	5	2	1	1	1	2	.	1	.	0	1	1	0	0	.	1	.	2	1	2	1	.	190	0	1	1	.	1	5	2	.	1	2	.	.
67		10	6	2	192	0	2	2	.	7	4	.	1	1	1	2	1	2	1	2	.	1	.	0	1	0	0	0	.	1	.	4	2	2	0	.	0	0	1	0	.	1	4	2	.	1	2	.	.
68		56	56	1	192	197	1	4	.	9	2	.	1	5	5	2	1	1	1	.	.	1	.	0	1	0	0	0	.	1	.	2	1	1	1	.	190	0	0	1	.	1	2	1	.	1	2	.	.
69		6	6	1	192	191	1	4	.	6	3	.	1	3	3	1	1	1	1	.	.	1	.	0	1	0	0	0	.	1	.	2	1	2	1	.	190	0	1	1	.	1	4	2	.	1	2	.	.
70		3	1	2	192	188	2	2	.	11	1	.	1	1	1	2	1	2	2	2	.	1	.	0	1	0	1	0	.	1	.	4	2	2	0	.	0	1	0	0	.	1	4	2	.	1	2	.	.
71		6	6	1	192	195	1	2	.	6	1	.	1	3	3	2	2	2	1	2	.	1	.	0	1	0	0	0	.	1	.	2	1	1	1	.	194	0	1	0	.	1	2	1	.	1	2	.	.
72		11	11	2	192	192	1	4	.	7	2	.	1	5	5	1	1	1	1	.	.	1	.	1	1	0	0	0	.	1	.	2	1	1	1	.	190	0	0	1	.	1	2	1	.	1	2	.	.
73		4	1	2	192	189	2	2	.	7	4	.	1	4	3	2	2	2	1	2	.	2	.	.	.	.	.	.	.	.	.	2	1	2	1	.	190	0	1	0	.	1	5	2	.	1	2	.	.
74		16	16	1	193	230	1	2	.	9	5	MENAGERE	1	4	3	2	1	2	1	2	.	1	.	0	1	0	0	0	.	1	.	2	1	2	1	.	BFR 23	0	1	0	.	1	4	2	.	1	2	.	.
75		18	16	2	193	222	1	2	.	9	1	.	1	4	3	2	1	2	2	2	.	2	.	.	.	.	.	.	.	.	.	2	1	2	1	.	BFU 25	0	1	0	.	1	5	2	.	1	2	.	.
76		11	11	1	193	231	1	4	.	6	1	.	1	4	3	2	1	2	1	2	.	1	.	0	1	0	0	0	.	1	.	2	1	2	1	.	BFR 23	0	1	0	.	1	4	2	.	1	2	.	.
77		23	21	1	193	227	1	2	.	10	1	.	1	3	3	2	1	2	1	2	.	1	.	0	1	0	0	0	.	1	.	2	1	1	1	.	BFU 09	0	1	0	.	1	2	1	.	1	2	.	.
78		22	21	2	193	225	1	4	.	3	1	.	1	4	3	2	1	1	2	2	.	2	.	.	.	.	.	.	.	.	.	2	1	1	1	.	BFU 09	0	1	0	.	1	2	1	.	1	2	.	.
79		19	16	1	193	221	1	2	.	9	2	.	1	5	5	1	1	2	1	1	.	1	.	0	1	0	0	0	.	1	.	2	1	2	1	.	BFU 25	0	1	0	.	1	4	2	.	1	2	.	.
80		17	16	1	193	233	1	1	.	6	6	SANS EMPLOI	1	4	3	2	2	2	2	2	.	2	.	.	.	.	.	.	.	.	.	4	2	2	0	.	0	0	1	0	.	1	4	2	.	1	2	.	.
81		8	6	2	193	234	1	2	.	5	2	.	1	3	3	2	1	2	1	2	.	1	.	0	1	0	0	0	.	1	.	2	1	1	1	.	BFR 25	0	1	0	.	1	2	1	.	1	2	.	.
82		10	6	2	193	228	1	4	.	4	2	.	1	5	5	2	1	2	1	.	.	1	.	0	1	0	0	0	.	1	.	2	1	2	1	.	BFU 25	0	1	0	.	1	5	2	.	1	2	.	.
83		6	6	1	193	229	1	2	.	5	1	.	2	.		2	2	2	2	2	.	2	.	.	.	.	.	.	.	.	.	4	2	2	0	.	0	0	1	0	.	1	4	2	.	1	2	.	.
84		9	6	1	193	232	1	2	.	10	2	.	1	5	5	2	1	2	1	.	.	1	.	0	1	0	0	0	.	1	.	2	1	2	1	.	BFR 25	0	1	0	.	1	4	2	.	1	2	.	.
85		10	6	2	193	226	1	2	.	6	1	.	1	3	3	2	1	2	1	1	.	1	.	0	1	0	0	0	.	1	.	2	1	1	1	.	BFU 09	0	1	0	.	1	2	1	.	1	2	.	.
86		8	6	2	193	223	1	2	.	6	1	.	1	4	3	2	2	2	2	2	.	1	.	0	1	0	0	0	.	1	.	2	1	1	1	.	BFU 09	0	1	0	.	1	2	1	.	1	2	.	.
87		37	36	1	193	224	1	2	.	2	1	.	1	4	3	2	1	2	1	2	.	2	.	.	.	.	.	.	.	.	.	2	1	2	1	.	BFU 09	0	1	0	.	1	4	2	.	1	2	.	.
88		1	1	2	193	220	1	4	.	8	3	.	1	1	1	1	1	1	2	2	.	1	.	0	1	0	0	0	.	1	.	2	1	1	1	.	BFU 25	0	1	0	.	1	2	1	.	1	2	.	.
89		30	26	1	192	201	1	4	.	10	2	.	1	5	5	2	1	1	1	.	.	1	.	0	1	1	0	0	.	1	.	2	1	2	1	.	BFE 11	0	1	1	.	1	4	2	.	2	2	.	.
90		18	16	2	192	199	1	2	.	10	6	SANS EMPLOI	2	.		2	1	2	1	2	.	1	.	0	1	1	0	0	.	1	.	2	1	2	1	.	BFR 11	0	1	1	.	1	4	2	.	1	2	.	.
91		8	6	2	192	198	1	2	.	6	3	.	1	4	3	2	1	1	1	2	.	1	.	0	1	1	0	0	.	2	.	2	1	2	1	.	BFR 11	0	1	1	.	1	4	2	.	1	2	.	.
92		8	6	1	192	202	2	2	.	3	2	.	1	5	5	2	1	1	1	2	.	1	.	0	1	1	0	0	.	1	.	2	1	2	1	.	BFR 11	0	1	1	.	1	4	2	.	2	2	.	.
93		1	1	1	192	204	2	1	.	3	2	.	1	4	3	2	2	2	1	2	.	1	.	0	1	0	1	0	.	1	.	2	1	2	1	.	BFR 11	0	1	1	.	1	4	2	.	2	2	.	.
94		8	6	2	192	200	1	2	.	7	3	.	1	4	3	1	1	1	1	2	.	2	.	.	.	.	.	.	.	.	.	2	1	2	1	.	BFR 11	0	1	1	.	1	4	2	.	2	2	.	.
95		10	6	1	192	205	1	2	.	3	2	.	1	5	5	1	1	1	1	.	.	1	.	0	1	1	0	0	.	1	.	2	1	2	1	.	BFR 11	0	1	1	.	1	4	2	.	1	2	.	.
96		9	6	2	192	207	1	2	.	6	6	SANS EMPLOI	1	2	1	2	2	2	1	1	.	1	.	0	1	0	0	0	.	1	.	2	1	2	1	.	BFU 27	0	1	1	.	1	4	2	.	1	2	.	.
97		6	6	1	192	203	2	2	.	7	6	SANS EMPLOI	1	3	3	2	2	2	1	2	.	2	.	.	.	.	.	.	.	.	.	4	2	1	1	.	DEBENGI	0	1	0	.	2	2	1	.	2	2	.	.
98		1	1	2	192	206	2	2	.	6	2	.	1	3	3	1	1	1	1	2	.	1	.	0	1	0	1	0	.	1	.	2	1	2	1	.	BFR 11	0	1	1	.	1	7	2	.	3	2	.	.
99		4	1	1	192	209	2	2	.	8	6	SANS EMPLOI	1	2	1	2	2	2	1	2	.	2	.	.	.	.	.	.	.	.	.	2	1	2	1	.	BFU 27	0	1	1	.	1	4	2	.	2	2	.	.
100		28	26	2	192	298	2	2	.	5	6	SANS EMPLOI	1	5	5	2	2	2	1	2	.	1	.	0	1	0	1	0	.	1	.	2	1	1	1	.	BFU 27	0	1	1	.	1	2	1	.	3	2	.	.
101		3	1	1	195	204	1	3	.	3	1	.	1	5	5	2	2	2	1	.	.	1	.	1	0	0	0	0	.	1	.	2	1	3	1	.	205	0	0	1	.	1	50	3	EAU DE PLUIE	.	2	.	.
102		1	1	1	195	217	1	4	.	9	1	.	1	3	3	1	1	1	1	2	.	1	.	0	0	0	1	0	.	1	.	2	1	1	1	.	195-083	0	0	1	.	1	2	1	.	1	2	.	.
103		38	36	2	195	207	2	2	.	10	1	.	1	4	3	2	2	2	1	2	.	1	.	0	1	0	0	0	.	1	.	2	1	1	1	.	BFU 25	0	1	0	.	1	2	1	.	1	2	.	.
104		10	6	1	195	203	2	1	.	7	1	.	1	4	3	2	1	2	1	2	.	1	.	1	0	0	0	0	.	1	.	2	1	1	1	.	205	0	1	0	.	1	2	1	.	1	2	.	.
105		20	16	2	195	206	1	1	.	11	1	.	1	4	3	1	2	1	1	1	.	2	.	.	.	.	.	.	.	.	.	2	1	4	1	.	BFU 25	0	0	1	.	1	81	4	.	1	2	.	.
106		20	16	2	195	208	1	2	.	3	2	.	1	4	3	1	2	1	1	2	.	2	.	.	.	.	.	.	.	.	.	2	1	1	1	.	BFU 25	0	1	0	.	1	2	1	.	1	2	.	.
107		7	6	2	195	0	2	2	.	4	1	.	2	.		2	2	2	2	1	.	2	.	.	.	.	.	.	.	.	.	2	1	1	1	.	BFU 25	0	0	1	.	1	2	1	.	1	2	.	.
108		28	26	2	195	215	1	4	.	15	2	.	1	3	3	1	1	1	1	1	.	1	.	0	1	0	0	0	.	1	.	2	1	2	1	.	195-083	0	1	0	.	1	7	2	.	1	2	.	.
109		32	31	2	195	211	2	1	.	7	1	.	1	4	3	2	1	2	1	1	.	1	.	0	0	0	1	0	.	1	.	2	1	4	1	.	BFU 25	1	0	0	.	1	81	4	.	1	2	.	.
110		8	6	1	195	112	1	1	.	8	4	.	1	4	3	1	1	2	1	.	.	1	.	0	1	0	0	0	.	1	.	2	1	4	1	.	BFU 25	0	0	1	.	1	81	4	.	1	2	.	.
111		24	21	2	195	213	1	4	.	8	2	.	1	5	5	1	1	1	1	2	.	2	.	.	.	.	.	.	.	.	.	2	1	1	1	.	BFU 21	0	1	0	.	1	2	1	.	1	2	.	.
112		5	1	2	195	197	1	4	.	9	2	.	1	2	1	1	1	1	1	.	.	2	.	.	.	.	.	.	.	.	.	2	1	1	1	.	BFU 25	0	1	0	.	1	2	1	.	1	2	.	.
113		15	11	2	195	202	2	1	.	8	1	.	2	.		2	2	2	1	2	.	2	.	.	.	.	.	.	.	.	.	2	1	4	1	.	205	0	0	1	.	1	81	4	.	1	2	.	.
114		15	11	1	195	214	1	4	.	2	1	.	1	6	5	1	1	1	1	.	.	2	.	.	.	.	.	.	.	.	.	2	1	1	1	.	BFU 21	0	1	0	.	2	2	1	.	2	2	.	.
115		13	11	2	195	216	1	4	.	6	3	.	1	2	1	1	1	1	1	.	.	2	.	.	.	.	.	.	.	.	.	2	1	1	1	.	195-083	0	1	0	.	1	2	1	.	1	2	.	.
116		25	21	2	192	222	2	2	.	4	2	.	1	3	3	2	2	2	1	2	.	1	.	1	1	0	0	0	.	1	.	2	1	1	1	.	BFU 24	0	0	1	.	1	2	1	.	1	2	.	.
117		21	21	2	195	223	1	2	.	3	3	.	1	3	3	2	2	2	1	2	.	1	.	0	1	0	0	0	.	2	.	2	1	1	1	.	BFU 24	0	0	1	.	1	2	1	.	1	2	.	.
118		18	16	1	192	217	1	2	.	6	3	.	1	4	3	1	1	2	1	.	.	1	.	0	1	1	0	0	.	1	.	2	1	2	1	.	218	0	1	1	.	1	4	2	.	1	2	.	.
119		27	26	2	192	212	1	2	.	6	3	.	1	3	3	1	1	1	1	2	.	1	.	0	1	1	0	0	.	1	.	2	1	1	1	.	BFR 25	0	1	1	.	1	2	1	.	1	2	.	.
120		19	16	1	192	219	1	2	.	5	1	.	1	5	5	2	1	2	1	2	.	2	.	.	.	.	.	.	.	.	.	2	1	2	1	.	218	0	1	0	.	1	5	2	.	1	2	.	.
121		33	31	2	192	211	1	2	.	6	1	.	1	3	3	2	2	2	2	2	.	2	.	.	.	.	.	.	.	.	.	2	1	2	1	.	BFR 25	0	1	0	.	1	5	2	.	1	2	.	.
122		13	11	2	192	220	1	2	.	5	3	.	1	3	3	1	1	1	1	2	.	1	.	0	1	0	0	0	.	1	.	2	1	1	1	.	BFU 24	0	0	1	.	1	2	1	.	1	2	.	.
123		13	11	2	192	125	2	2	.	10	1	.	1	3	3	2	1	2	2	.	.	1	.	0	1	0	0	0	.	1	.	2	1	2	1	.	BFR 25	0	1	1	.	1	5	2	.	1	2	.	.
124		26	26	2	192	221	1	2	.	6	4	.	1	2	1	2	2	2	1	2	.	1	.	0	1	0	0	0	.	1	.	2	1	2	1	.	BFU 24	0	0	1	.	1	4	2	.	1	2	.	.
125		10	6	2	192	214	2	4	.	5	2	.	1	3	3	2	2	2	1	.	.	1	.	0	1	1	0	0	.	1	.	2	1	2	1	.	BFR 25	0	1	0	.	1	4	2	.	1	2	.	.
126		10	6	2	192	216	2	2	.	7	2	.	1	2	1	2	1	2	2	.	.	2	.	.	.	.	.	.	.	.	.	2	1	2	1	.	BFR 25	0	1	0	.	1	4	2	.	1	2	.	.
127		6	6	1	192	210	1	2	.	6	3	.	1	3	3	2	2	1	1	.	.	2	.	.	.	.	.	.	.	.	.	2	1	1	1	.	218	0	1	1	.	1	2	1	.	1	2	.	.
128		6	6	1	192	213	1	2	.	6	1	.	1	3	3	2	1	2	1	.	.	1	.	0	1	1	0	0	.	1	.	2	1	2	1	.	BFR 25	0	0	1	.	1	4	2	.	1	2	.	.
129		6	6	2	195	218	2	2	.	13	5	MENAGERE	1	4	3	2	1	2	1	1	.	1	.	0	1	0	1	0	.	2	.	2	1	2	1	.	BFU 27	0	1	1	.	1	4	2	.	1	2	.	.
130		40	36	2	195	219	2	1	.	5	1	.	1	4	3	2	2	2	1	2	.	1	.	1	1	0	0	0	.	2	.	2	1	2	1	.	BFU 27	0	0	1	.	1	4	2	.	1	2	.	.
131		26	26	1	195	231	1	2	.	10	2	.	1	6	5	1	1	2	1	.	.	1	.	0	1	1	0	0	.	1	.	2	1	1	1	.	BFR 13	1	1	0	.	1	2	1	.	1	2	.	.
132		36	36	2	195	227	1	2	.	7	5	MENAGERE	1	3	3	2	1	2	1	2	.	1	.	0	1	0	0	0	PROPRETE	2	.	2	1	2	1	.	BFR 13	0	1	0	.	1	4	2	.	1	2	.	.
133		33	31	2	195	223	3	2	.	6	5	MENAGERE	1	3	3	2	2	2	1	1	.	1	.	0	1	0	0	0	.	2	.	5	2	1	1	.	0	1	1	0	.	1	2	1	.	1	2	.	.
134		19	16	2	195	220	2	4	.	9	5	MENAGERE	1	3	3	1	1	1	1	2	.	1	.	0	1	0	0	0	.	2	.	2	1	2	1	.	BFU 27	0	1	1	.	1	4	2	.	1	2	.	.
135		16	16	2	195	230	1	2	.	8	2	.	1	4	3	2	1	2	1	2	.	1	.	0	1	0	0	0	.	2	.	2	1	2	1	.	BFR 13	0	1	0	.	1	4	2	.	1	2	.	.
136		7	6	1	195	226	1	4	.	9	2	.	1	4	3	2	1	2	1	.	.	1	.	0	0	0	0	0	PROPRETE	2	.	2	1	1	1	.	BFR 13	0	1	0	.	1	2	1	.	1	1	0	1
137		20	16	2	195	228	1	4	.	7	3	.	1	4	3	1	1	1	1	2	.	2	.	.	.	.	.	.	.	.	.	2	1	3	1	.	BFR 13	1	1	0	.	1	50	3	EAU DE PLUIE	1	2	.	.
138		7	6	1	195	222	3	2	.	7	5	MENAGERE	2	.		1	1	1	1	.	.	2	.	.	.	.	.	.	.	.	.	2	1	2	1	.	BFU 27	0	0	1	.	1	4	2	.	1	2	.	.
139		28	26	2	195	221	2	2	.	8	1	.	1	3	3	2	2	2	2	1	.	1	.	1	1	0	0	0	.	2	.	2	1	2	1	.	BFU 27	0	0	1	.	1	4	2	.	1	2	.	.
140		26	26	2	195	224	2	2	.	6	5	MENAGERE	1	3	3	2	2	2	1	2	.	1	.	0	0	0	1	0	.	2	.	5	2	1	1	.	0	0	1	0	.	1	2	1	.	1	2	.	.
141		18	16	2	195	229	1	2	.	2	2	.	1	3	3	2	1	2	1	2	.	1	.	0	1	0	0	0	PROPRETE	2	.	2	1	2	1	.	BFR 13	1	1	0	.	1	4	2	.	1	2	.	.
142		11	11	2	195	225	1	2	.	13	2	.	1	5	5	1	1	1	1	2	.	1	.	1	1	1	1	0	.	1	.	2	1	2	1	.	BFU 13	1	1	0	.	1	5	2	.	1	2	.	.
143		18	16	2	193	237	2	4	.	2	6	SANS EMPLOI	1	4	3	2	2	2	2	2	.	2	.	.	.	.	.	.	.	.	.	2	1	1	1	.	BFU 09	0	0	1	.	1	2	1	.	1	2	.	.
144		6	6	1	193	236	2	4	.	9	2	.	1	3	3	2	1	1	1	.	.	1	.	1	1	1	1	0	.	1	.	2	1	3	1	.	BFU 09	0	1	0	.	1	50	3	FORAGE ARTESIEN	1	2	.	.
145		6	6	1	193	245	2	4	.	6	2	.	1	5	5	1	1	1	1	2	.	1	.	1	1	0	1	0	.	1	.	2	1	1	1	.	247	0	1	0	.	1	2	1	.	1	1	0	1
146		5	1	1	193	243	2	4	.	6	2	.	1	3	3	1	2	1	1	2	.	1	.	1	1	0	1	0	.	1	.	2	1	4	1	.	244	0	1	0	.	1	81	4	.	1	2	.	.
147		32	31	1	193	248	2	4	.	9	2	.	1	6	5	1	1	1	1	.	.	1	.	1	1	0	1	0	.	1	.	2	1	1	1	.	BFU 12	0	0	1	.	1	2	1	.	1	1	0	1
148		26	26	1	193	238	2	4	.	3	1	.	1	4	3	2	2	2	1	2	.	1	.	0	1	1	1	0	PROPRETE	1	.	2	1	1	1	.	239	0	0	1	.	1	2	1	.	1	1	0	0
149		10	6	2	193	240	3	4	.	6	2	.	1	4	3	2	2	2	1	2	.	2	.	.	.	.	.	.	.	.	.	2	1	1	1	.	239	0	0	1	.	1	2	1	.	1	2	.	.
150		9	6	1	193	249	1	4	.	13	3	.	1	3	3	1	1	1	1	2	.	1	.	1	1	0	1	0	.	1	.	2	1	1	1	.	BFU 22	0	0	1	.	1	2	1	.	1	2	.	.
151		9	6	1	193	250	2	1	.	7	2	.	1	4	3	2	2	2	1	2	.	1	.	1	1	0	1	0	.	1	.	2	1	2	1	.	BFU 22	0	1	0	.	1	4	2	.	1	2	.	.
152		16	16	2	193	242	2	4	.	5	1	.	1	4	3	2	2	2	1	2	.	2	.	.	.	.	.	.	.	.	.	2	1	1	1	.	244	0	1	0	.	1	2	1	.	1	2	.	.
153		4	1	2	193	235	2	2	.	10	2	.	1	4	3	2	1	1	1	2	.	1	.	0	1	1	1	0	.	1	.	2	1	4	1	.	BFU 09	0	0	1	.	1	81	4	.	1	2	.	.
154		2	1	1	193	252	1	2	.	8	3	.	1	3	3	1	1	1	1	2	.	1	.	0	1	0	1	0	.	2	.	2	1	2	1	.	BFR 57	0	1	0	.	1	7	2	.	1	2	.	.
155		15	11	1	193	251	1	4	.	6	2	.	1	4	3	1	1	1	1	2	.	1	.	0	1	1	1	0	PROPRETE	1	.	2	1	1	1	.	BFR 57	0	1	0	.	1	2	1	.	1	1	0	1
156		16	16	2	193	241	2	4	.	4	2	.	1	3	3	1	2	1	1	2	.	1	.	1	1	0	1	0	.	1	.	2	1	1	1	.	244	0	0	1	.	1	2	1	.	1	2	.	.
157		39	36	2	192	232	1	1	.	6	1	.	1	4	3	2	2	2	2	2	.	1	.	0	1	1	0	0	.	1	.	2	1	2	1	.	BFR 11	0	1	1	.	1	4	2	.	1	2	.	.
158		60	56	1	192	231	1	4	.	18	1	.	1	3	3	2	2	2	1	.	.	1	.	0	1	0	1	0	.	1	.	2	1	2	1	.	BFU 27	0	1	1	.	1	4	2	.	1	2	.	.
159		40	36	2	192	230	1	2	.	6	2	.	1	3	3	2	1	2	1	2	.	1	.	0	1	1	1	0	.	1	.	2	1	1	1	.	BFU 27	0	1	1	.	1	2	1	.	1	2	.	.
160		8	6	2	192	228	2	2	.	13	2	.	1	3	3	1	1	1	1	.	.	1	.	0	1	1	0	0	.	1	.	4	2	2	0	.	0	0	1	0	.	1	4	2	.	1	2	.	.
161		33	31	2	192	224	2	2	.	7	2	.	1	3	3	2	1	2	1	2	.	1	.	0	1	0	1	0	.	1	.	4	2	1	1	.	0	0	1	1	.	1	2	1	.	2	2	.	.
162		32	31	1	192	127	2	4	.	5	2	.	1	4	3	2	2	1	1	2	.	1	.	0	1	1	0	0	.	1	.	4	2	2	0	.	0	0	1	0	.	1	4	2	.	1	2	.	.
163		8	6	2	192	229	2	2	.	7	3	.	1	4	3	1	1	1	1	2	.	1	.	0	1	1	0	0	.	1	.	4	2	2	0	.	0	0	1	0	.	1	5	2	.	1	2	.	.
164		8	6	1	192	225	2	2	.	6	6	SANS EMPLOI	1	3	3	2	1	2	1	2	.	1	.	0	1	0	0	0	.	1	.	2	1	2	1	.	BFU 27	0	1	1	.	1	4	2	.	1	2	.	.
165		8	6	1	192	226	2	4	.	8	3	.	1	6	5	2	2	2	1	.	.	1	.	0	1	0	0	0	.	1	.	2	1	2	1	.	BFU 27	0	1	1	.	1	4	2	.	1	2	.	.
166		33	31	2	192	233	1	4	.	6	1	.	1	3	3	2	2	2	1	2	.	1	.	0	1	1	0	0	.	1	.	2	1	1	1	.	BFU 13	0	1	1	.	1	2	1	.	1	2	.	.
167		4	1	1	192	234	1	4	.	7	2	.	1	5	5	1	2	1	1	.	.	1	.	1	0	1	1	0	.	1	.	2	1	1	1	.	BFU 13	0	1	1	.	1	2	1	.	1	1	0	1
168		24	21	1	193	261	1	4	.	3	5	MENAGERE	2	.		2	2	2	1	2	.	2	.	.	.	.	.	.	.	.	.	2	1	1	1	.	BFU 25	0	1	0	.	1	2	1	.	1	2	.	.
169		30	26	2	193	253	1	1	.	6	1	.	1	3	3	2	2	2	1	2	.	2	.	.	.	.	.	.	.	.	.	2	1	2	1	.	BFU 25	0	1	0	.	1	4	2	.	1	2	.	.
170		13	11	1	193	258	1	2	.	8	3	.	1	4	3	2	1	2	1	2	.	2	.	.	.	.	.	.	.	.	.	2	1	2	1	.	BFU 25	0	1	0	.	1	4	2	.	1	2	.	.
171		15	11	2	193	257	1	2	.	6	3	.	1	4	3	2	1	2	1	1	.	1	.	0	1	0	0	0	.	1	.	2	1	2	1	.	BFU 24	0	1	0	.	1	4	2	.	1	2	.	.
172		12	11	1	193	259	1	4	.	9	5	MENAGERE	1	4	3	2	1	2	1	2	.	2	.	.	.	.	.	.	.	.	.	2	1	2	1	.	BFU 24	0	1	0	.	1	4	2	.	1	2	.	.
173		18	16	1	193	256	1	2	.	8	6	SANS EMPLOI	1	3	3	2	1	2	1	2	.	1	.	0	1	0	0	0	.	1	.	2	1	2	1	.	BFU 25	0	1	0	.	1	4	2	.	1	2	.	.
174		9	6	2	193	260	1	2	.	5	1	.	1	4	3	2	2	2	1	2	.	2	.	.	.	.	.	.	.	.	.	2	1	2	1	.	BFU 25	0	1	0	.	1	4	2	.	1	2	.	.
175		9	6	1	193	254	1	2	.	7	3	.	1	4	3	2	2	2	1	2	.	1	.	0	1	0	0	0	.	1	.	2	1	2	1	.	BFU 25	0	1	0	.	1	4	2	.	1	2	.	.
176		30	26	2	193	255	1	2	.	4	5	MENAGERE	1	2	1	2	1	2	2	2	.	2	.	.	.	.	.	.	.	.	.	2	1	2	1	.	BFU 25	0	1	0	.	1	4	2	.	1	2	.	.
177		11	11	2	193	262	1	4	.	.	3	.	1	3	3	2	1	2	1	2	.	2	.	.	.	.	.	.	.	.	.	2	1	2	1	.	BFU 24	0	1	0	.	1	4	2	.	1	2	.	.
178		23	21	2	195	241	1	2	.	4	2	.	1	3	3	2	1	1	1	2	.	1	.	0	0	1	0	0	.	1	.	2	1	1	1	.	BFU 12	0	1	0	.	1	2	1	.	1	2	.	.
179		4	1	2	195	233	1	4	.	10	2	.	1	5	5	2	1	2	1	.	.	2	.	.	.	.	.	.	.	.	.	2	1	1	1	.	BFU 21	0	1	0	.	1	2	1	.	1	2	.	.
180		17	16	2	195	234	1	4	.	12	2	.	1	5	5	1	1	1	1	2	.	1	.	0	0	0	1	0	.	1	.	2	1	1	1	.	BFU 12	0	1	0	.	1	2	1	.	1	2	.	.
181		8	6	2	195	237	1	4	.	7	3	.	1	4	3	1	1	1	1	.	.	1	.	0	0	0	1	0	.	1	.	2	1	1	1	.	BFU 12	0	1	0	.	1	2	1	.	1	2	.	.
182		1	1	2	195	238	1	4	.	12	2	.	1	3	3	1	1	1	1	1	.	2	.	.	.	.	.	.	.	.	.	1	1	1	1	.	238	0	1	0	.	.	2	1	.	1	1	0	1
183		3	1	2	195	235	1	4	.	8	1	.	1	3	3	1	1	1	1	1	.	1	.	0	1	0	0	0	.	1	.	2	1	1	1	.	BFU 12	0	1	0	.	1	2	1	.	1	2	.	.
184		13	11	2	195	236	1	4	.	8	2	.	1	4	3	1	1	1	1	.	.	2	.	.	.	.	.	.	.	.	.	2	1	2	1	.	0	0	0	1	.	1	4	2	.	1	2	.	.
185		4	1	2	195	242	1	4	.	10	2	.	1	3	3	1	1	1	1	2	.	1	.	0	0	0	1	0	.	1	.	2	1	1	1	.	BFU 21	0	1	0	.	1	2	1	.	1	1	0	1
186		34	31	2	195	232	1	4	.	3	2	.	1	3	3	1	1	1	1	2	.	2	.	.	.	.	.	.	.	.	.	2	1	1	1	.	BFU 21	0	1	0	.	1	2	1	.	1	2	.	.
187		40	36	1	195	244	1	4	.	8	2	.	1	5	5	1	1	1	1	.	.	1	.	1	0	0	0	0	.	1	.	1	1	1	1	.	244	1	1	0	.	.	2	1	.	1	1	0	1
188		23	21	1	195	243	1	4	.	5	2	.	1	6	5	1	1	1	1	.	.	1	.	0	1	0	0	0	.	1	.	1	1	1	1	.	243	0	0	1	.	.	2	1	.	1	2	.	.
189		45	41	1	195	239	1	4	.	1	2	.	2	.		1	1	1	1	.	.	2	.	.	.	.	.	.	.	.	.	4	2	2	0	.	0	1	0	0	.	1	4	2	.	1	1	0	1
190		37	36	1	195	247	1	2	.	8	2	.	1	5	5	1	1	1	1	.	.	1	.	1	1	0	1	0	.	1	.	2	1	2	1	.	254	0	1	0	.	1	5	2	.	1	1	0	1
191		32	31	1	195	245	1	2	.	7	3	.	1	4	3	1	1	1	1	.	.	1	.	0	0	0	0	0	PROPRETE	2	.	2	1	2	1	.	254	0	1	0	.	1	4	2	.	1	2	.	.
192		5	1	1	195	248	1	2	.	9	3	.	1	4	3	1	1	1	1	2	.	1	.	0	1	1	0	0	.	2	.	2	1	2	1	.	254	0	1	0	.	1	4	2	.	1	2	.	.
193		15	11	2	195	257	1	4	.	11	2	.	1	4	3	1	1	1	1	2	.	1	.	0	1	0	0	0	PROPRETE	2	.	2	1	2	1	.	BFE 309	0	1	1	.	1	4	2	.	1	2	.	.
194		23	21	2	195	256	1	2	.	6	5	MENAGERE	1	4	3	2	2	2	2	2	.	1	.	0	1	1	0	0	.	2	.	2	1	1	1	.	BFE 309	0	1	0	.	1	2	1	.	1	2	.	.
195		25	21	2	195	255	1	2	.	6	5	MENAGERE	1	4	3	2	1	2	1	2	.	1	.	0	0	0	0	0	PROPRETE	2	.	2	1	1	1	.	BFE 309	0	1	0	.	1	2	1	.	1	2	.	.
196		4	1	1	195	252	1	2	.	8	6	SANS EMPLOI	1	4	3	1	1	1	1	2	.	1	.	1	1	1	0	0	.	2	.	2	1	2	1	.	254	0	1	0	.	1	4	2	.	1	2	.	.
197		25	21	1	195	246	1	4	.	3	3	.	1	3	3	2	1	2	1	2	.	1	.	0	1	0	0	0	PROPRETE	2	.	2	1	2	1	.	254	0	1	0	.	1	4	2	.	1	2	.	.
198		35	31	2	195	249	1	4	.	6	2	.	1	3	3	2	1	2	1	2	.	1	.	1	1	1	1	0	.	1	.	2	1	2	1	.	254	0	1	0	.	1	4	2	.	1	2	.	.
199		39	36	1	195	258	1	4	.	5	3	.	1	3	3	2	1	2	1	.	.	1	.	1	1	1	0	0	.	1	.	2	1	2	1	.	BFE 309	0	1	1	.	1	4	2	.	1	2	.	.
200		23	21	2	195	253	1	2	.	3	5	MENAGERE	1	3	3	1	1	1	1	2	.	1	.	1	1	1	0	0	.	2	.	2	1	2	1	.	254	0	1	0	.	1	4	2	.	1	2	.	.
201		29	26	2	192	238	2	2	.	7	3	.	1	3	3	2	1	2	1	2	.	1	.	0	1	0	0	0	.	1	.	2	1	2	1	.	BFR 25	0	1	0	.	1	4	2	.	1	2	.	.
202		24	21	2	192	242	2	2	.	10	2	.	1	3	3	1	1	1	1	2	.	1	.	1	0	0	0	0	.	1	.	2	1	2	1	.	BFU 025	0	0	1	.	1	4	2	.	1	2	.	.
203		15	11	1	192	239	2	2	.	6	1	.	1	3	3	2	1	2	1	.	.	2	.	.	.	.	.	.	.	.	.	2	1	2	1	.	BFU 25	0	0	1	.	1	5	2	.	1	2	.	.
204		24	21	1	192	240	2	2	.	9	2	.	1	3	3	2	1	2	1	.	.	1	.	0	1	1	0	0	.	1	.	2	1	2	1	.	BFU 25	0	0	1	.	1	4	2	.	1	2	.	.
205		11	11	2	192	237	1	2	.	7	2	.	1	3	3	2	1	2	1	2	.	1	.	0	1	0	0	0	.	1	.	2	1	1	1	.	BFU 09	0	0	1	.	1	2	1	.	1	2	.	.
206		14	11	2	192	245	1	4	.	8	2	.	1	5	5	1	1	1	1	.	.	1	.	0	0	0	1	0	.	1	.	2	1	2	1	.	BFU 08	0	1	0	.	1	4	2	.	1	2	.	.
207		25	21	1	192	237	1	4	.	10	2	.	1	4	3	2	1	2	1	.	.	1	.	0	0	0	1	0	.	1	.	2	1	2	1	.	BFU 09	0	1	0	.	1	5	2	.	1	2	.	.
208		18	16	1	192	248	1	2	.	8	3	.	1	3	3	1	1	1	1	2	.	1	.	1	1	0	0	0	.	1	.	2	1	1	1	.	BFU 08	0	1	1	.	1	2	1	.	1	2	.	.
209		11	11	2	192	243	2	2	.	5	1	.	1	3	3	2	2	2	1	2	.	1	.	0	0	0	1	0	.	1	.	2	1	1	1	.	BFU 25	0	0	1	.	1	2	1	.	1	2	.	.
210		12	11	2	192	246	1	4	.	2	1	.	1	3	3	2	1	2	1	2	.	2	.	.	.	.	.	.	.	.	.	2	1	1	1	.	BFU 08	0	1	0	.	1	2	1	.	1	2	.	.
211		15	11	2	192	241	2	2	.	10	2	.	1	3	3	2	2	2	1	2	.	1	.	0	1	1	0	0	.	1	.	4	2	2	0	.	0	1	0	0	.	1	4	2	.	1	2	.	.
212		15	11	2	192	247	1	2	.	6	2	.	1	3	3	2	1	2	1	2	.	1	.	0	1	1	0	0	.	1	.	2	1	2	1	.	BFU 08	0	0	1	.	1	4	2	.	1	2	.	.
213		27	26	2	192	236	1	4	.	13	2	.	1	3	3	2	2	2	2	2	.	1	.	0	1	0	0	0	.	1	.	2	1	2	1	.	BFU 09	0	1	0	.	1	4	2	.	1	2	.	.
214		51	51	1	193	266	2	4	.	6	2	.	1	4	3	1	1	2	1	2	.	1	.	0	1	1	1	0	.	1	.	2	1	2	1	.	BFU 01	0	0	1	.	1	7	2	.	1	2	.	.
215		53	51	1	193	267	2	4	.	8	3	.	1	5	5	1	1	1	1	2	.	1	.	1	1	1	1	0	.	1	.	2	1	1	1	.	BFU 01	0	0	1	.	1	2	1	.	1	2	.	.
216		4	1	1	193	269	2	4	.	9	2	.	1	4	3	2	2	2	1	2	.	1	.	0	1	0	1	0	proprete	1	.	2	1	4	1	.	BFU 01	0	1	0	.	1	81	4	.	1	2	.	.
217		12	11	1	193	275	2	4	.	11	1	.	1	4	3	2	2	2	1	2	.	2	.	.	.	.	.	.	.	.	.	2	1	1	1	.	BFU 01	0	0	1	.	2	2	1	.	2	2	.	.
218		9	6	2	193	272	2	4	.	7	4	.	2	.		1	2	2	1	2	.	1	.	0	1	1	1	0	proprete	1	.	2	1	1	1	.	BFU 01	0	1	0	.	1	2	1	.	1	2	.	.
219		6	6	2	193	271	2	4	.	7	1	.	1	4	3	2	2	2	1	1	.	2	.	.	.	.	.	.	.	.	.	2	1	1	1	.	BFU 01	0	1	0	.	1	2	1	.	1	2	.	.
220		9	6	2	193	273	2	4	.	5	1	.	1	3	3	2	2	2	1	2	.	1	.	0	1	1	1	0	.	1	.	2	1	1	1	.	BFU 01	0	1	0	.	1	2	1	.	1	1	1	0
221		35	31	1	193	268	3	5	.	2	3	.	1	4	3	1	1	1	1	2	.	2	.	.	.	.	.	.	.	.	.	2	1	1	1	.	BFU 02	0	0	1	.	1	2	1	.	1	2	.	.
222		5	1	1	193	274	2	4	.	5	3	.	1	4	3	2	1	2	1	2	.	2	.	.	.	.	.	.	.	.	.	2	1	4	1	.	BFU 01	0	0	1	.	1	81	4	.	1	2	.	.
223		6	6	2	193	276	2	4	.	8	2	.	1	3	3	1	1	1	1	2	.	2	.	.	.	.	.	.	.	.	.	2	1	4	1	.	BFU 01	0	1	0	.	1	81	4	.	1	2	.	.
224		4	1	1	193	270	2	2	.	7	1	.	1	4	3	2	2	2	1	2	.	2	.	.	.	.	.	.	.	.	.	2	1	4	1	.	BFU 01	0	1	0	.	1	81	4	.	1	2	.	.
225		18	16	2	193	277	2	4	.	7	2	.	1	5	5	1	1	1	1	2	.	1	.	1	1	1	1	0	.	1	.	2	1	4	1	.	BFU 01	0	0	1	.	1	81	4	.	1	1	1	0
226		26	26	2	193	268	2	5	.	3	2	.	1	4	3	1	1	1	1	2	.	2	.	.	.	.	.	.	.	.	.	2	1	1	1	.	BFU 01	0	0	1	.	1	2	1	.	1	1	0	0
227		15	11	2	193	278	1	2	.	9	2	.	1	4	3	1	2	2	1	2	.	2	.	.	.	.	.	.	.	.	.	2	1	2	1	.	BFU 24	0	1	0	.	1	4	2	.	1	2	.	.
228		13	11	1	193	282	1	2	.	6	3	.	1	4	3	2	1	2	1	2	.	1	.	0	1	0	0	0	.	1	.	2	1	2	1	.	BFU 25	0	1	0	.	1	4	2	.	1	2	.	.
229		40	36	1	193	281	1	2	.	4	1	.	1	4	3	2	2	2	1	1	.	1	.	0	1	0	0	0	.	1	.	2	1	1	1	.	BFU 25	0	1	0	.	1	2	1	.	1	2	.	.
230		12	11	1	193	285	1	2	.	8	2	.	1	4	3	2	1	2	2	2	.	1	.	0	1	0	0	0	.	1	.	2	1	2	1	.	BFR 25	0	1	0	.	1	4	2	.	1	2	.	.
231		24	21	1	193	284	1	1	.	4	5	MENAGERE	1	3	3	2	1	2	2	2	.	1	.	0	1	0	0	0	.	1	.	2	1	2	1	.	BFU 25	0	1	0	.	1	4	2	.	1	2	.	.
232		17	16	1	193	286	1	2	.	4	5	MENAGERE	1	4	3	2	2	2	1	2	.	2	.	.	.	.	.	.	.	.	.	2	1	2	1	.	BFR 25	0	1	0	.	1	4	2	.	1	2	.	.
233		18	16	1	193	279	1	2	.	9	1	.	1	4	3	2	1	2	1	2	.	1	.	0	1	0	0	0	.	1	.	2	1	2	1	.	BFU 24	0	1	0	.	1	4	2	.	1	2	.	.
234		20	16	1	193	280	1	2	.	4	2	.	1	4	3	2	1	2	1	2	.	1	.	0	1	0	0	0	.	1	.	2	1	1	1	.	BFU 24	0	1	0	.	1	2	1	.	1	2	.	.
235		24	21	1	193	283	1	2	.	7	3	.	1	4	3	2	1	2	1	.	.	2	.	.	.	.	.	.	.	.	.	2	1	2	1	.	BFU 25	0	1	0	.	1	4	2	.	1	2	.	.
236		57	56	2	192	250	2	2	.	4	6	SANS EMPLOI	2	.		2	2	2	2	2	.	2	.	.	.	.	.	.	.	.	.	5	2	2	0	.	FRANC	0	1	0	.	1	5	2	.	1	2	.	.
237		1	1	1	192	249	2	1	.	11	1	.	1	4	3	2	1	2	1	2	.	2	.	.	.	.	.	.	.	.	.	5	2	2	0	.	FRANC	0	1	0	.	1	5	2	.	1	2	.	.
238		33	31	1	192	253	2	1	.	9	6	SANS EMPLOI	2	.		2	2	2	2	2	.	1	.	0	1	0	0	0	.	1	.	5	2	2	0	.	NZONDE	0	1	0	.	1	5	2	.	1	1	0	1
239		5	1	1	192	252	2	1	.	5	1	.	1	2	1	2	1	2	2	.	.	1	.	0	1	1	0	0	.	1	.	5	2	2	0	.	NZODE	0	1	0	.	1	5	2	.	1	2	.	.
240		1	1	1	192	251	2	1	.	8	1	.	1	4	3	2	2	2	1	2	.	2	.	.	.	.	.	.	.	.	.	5	2	2	0	.	0	0	1	0	.	1	5	2	.	1	2	.	.
241		1	1	2	192	255	1	2	.	5	2	.	1	3	3	2	1	2	1	1	.	1	.	0	1	0	0	0	.	1	.	2	1	2	1	.	BFE 3.03	0	1	1	.	1	4	2	.	2	2	.	.
242		56	56	2	192	258	1	2	.	6	1	.	1	3	3	1	2	2	1	2	.	1	.	0	1	0	1	0	.	1	.	2	1	2	1	.	259	0	1	1	.	1	4	2	.	1	1	0	1
243		8	6	1	192	254	1	2	.	9	2	.	1	4	3	2	2	2	1	2	.	1	.	0	1	1	0	0	.	1	.	2	1	1	1	.	BFE 3.03	0	1	1	.	1	2	1	.	1	2	.	.
244		15	11	2	192	260	1	2	.	10	2	.	1	4	3	2	2	2	1	2	.	1	.	0	1	1	0	0	.	1	.	2	1	2	1	.	BFE 3.09	0	1	1	.	1	4	2	.	1	1	0	1
245		14	11	2	192	256	1	2	.	9	2	.	1	4	3	1	1	1	1	2	.	2	.	.	.	.	.	.	.	.	.	2	1	2	1	.	259	0	1	1	.	1	4	2	.	1	2	.	.
246		3	1	2	192	261	1	3	.	6	3	.	1	3	3	2	2	1	1	2	.	1	.	0	1	1	0	0	.	1	.	2	1	2	1	.	BFE 3.09	0	1	1	.	1	4	2	.	1	2	.	.
247		21	21	2	192	257	1	2	.	7	1	.	1	4	3	2	2	2	1	2	.	1	.	0	1	0	1	0	.	1	.	2	1	2	1	.	259	0	1	1	.	1	4	2	.	1	2	.	.
248		12	11	1	195	272	1	4	.	7	2	.	1	5	5	1	1	1	1	2	.	2	.	.	.	.	.	.	.	.	.	2	1	1	1	.	BFR 12	1	0	0	.	2	2	1	.	2	2	.	.
249		8	6	2	195	260	1	4	.	3	1	.	2	.		2	2	2	1	2	.	2	.	.	.	.	.	.	.	.	.	2	1	1	1	.	265	0	1	0	.	1	2	1	.	1	2	.	.
250		6	6	2	195	271	1	2	.	5	2	.	1	3	3	2	1	2	1	2	.	1	.	0	0	0	1	0	.	1	.	2	1	2	1	.	BFR 12	0	0	1	.	1	4	2	.	3	2	.	.
251		22	21	2	195	270	1	4	.	9	2	.	1	3	3	1	1	1	1	2	.	1	.	0	0	1	0	0	.	1	.	2	1	1	1	.	BFR 12	0	0	1	.	1	2	1	.	1	2	.	.
252		3	1	2	195	263	1	2	.	9	2	.	1	3	3	1	1	1	1	2	.	1	.	0	1	0	0	0	.	1	.	2	1	1	1	.	265	0	0	1	.	1	2	1	.	1	2	.	.
253		1	1	2	195	266	1	2	.	5	1	.	2	.		2	2	2	1	1	.	2	.	.	.	.	.	.	.	.	.	2	1	1	1	.	265	0	1	0	.	1	2	1	.	1	2	.	.
254		8	6	2	195	269	2	1	.	6	1	.	1	3	3	2	2	2	2	2	.	2	.	.	.	.	.	.	.	.	.	2	1	1	1	.	BFU 03	0	1	0	.	1	2	1	.	1	2	.	.
255		15	11	2	195	159	1	2	.	3	1	.	1	3	3	2	2	2	1	2	.	1	.	0	1	0	0	0	.	1	.	2	1	1	1	.	265	0	0	1	.	1	2	1	.	1	1	0	1
256		20	16	1	195	261	2	2	.	9	1	.	1	4	3	2	1	2	1	1	.	2	.	.	.	.	.	.	.	.	.	2	1	4	1	.	265	0	1	0	.	1	81	4	.	1	2	.	.
257		32	31	2	195	264	1	2	.	8	3	.	1	5	5	1	1	1	1	2	.	1	.	0	1	0	0	0	.	1	.	2	1	1	1	.	265	0	1	0	.	2	2	1	.	2	2	.	.
258		18	16	2	195	268	1	1	.	7	2	.	1	4	3	1	1	1	1	2	.	2	.	.	.	.	.	.	.	.	.	2	1	1	1	.	BFU 03	0	0	1	.	3	2	1	.	3	2	.	.
259		16	16	2	195	267	1	1	.	8	1	.	1	4	3	2	2	2	2	2	.	1	.	0	1	0	0	0	.	1	.	2	1	2	1	.	BFU 03	0	1	0	.	1	5	2	.	3	2	.	.
260		7	6	1	195	262	1	2	.	7	1	.	2	.		2	2	2	1	2	.	1	.	0	0	0	1	0	.	1	.	2	1	1	1	.	265	0	1	0	.	2	2	1	.	2	2	.	.
261		11	11	1	193	292	1	4	.	10	1	.	1	2	1	2	1	1	1	2	.	2	.	.	.	.	.	.	.	.	.	2	1	2	1	.	BFE 3.09	0	1	0	.	1	4	2	.	1	2	.	.
262		7	6	2	193	291	1	4	.	7	2	.	1	5	5	2	1	2	1	2	.	1	.	0	1	0	0	0	.	1	.	2	1	2	1	.	BFE 3.09	0	1	0	.	1	4	2	.	1	2	.	.
263		10	6	1	193	290	1	4	.	7	5	MENAGERE	1	4	3	2	1	1	1	1	.	1	.	0	1	0	0	0	.	1	.	2	1	2	1	.	BFE 3.09	0	1	0	.	1	4	2	.	1	2	.	.
264		25	21	2	193	289	1	2	.	7	1	.	1	4	3	2	1	2	1	2	.	1	.	0	1	0	0	0	.	1	.	2	1	2	1	.	BFE 3.09	0	1	0	.	1	5	2	.	1	2	.	.
265		8	6	2	193	288	1	2	.	6	1	.	1	3	3	2	1	2	1	2	.	1	.	0	1	0	0	0	.	1	.	2	1	1	1	.	BFE 3.09	0	1	0	.	1	2	1	.	1	2	.	.
266		22	21	1	193	287	1	4	.	10	5	MENAGERE	1	2	1	2	1	2	1	2	.	1	.	0	1	0	0	0	.	1	.	2	1	2	1	.	BFE 3.09	0	1	0	.	1	4	2	.	1	2	.	.
267		1	1	1	193	300	2	2	.	9	2	.	1	3	3	1	2	1	1	1	.	1	.	0	1	0	1	0	.	1	.	2	1	1	1	.	BFR 57	0	0	1	.	1	2	1	.	1	2	.	.
268		11	11	2	193	294	2	2	.	7	2	.	1	1	1	1	1	2	1	2	.	1	.	1	1	1	0	0	.	1	.	2	1	1	1	.	BFU 05	0	0	1	.	1	2	1	.	1	2	.	.
269		11	11	1	193	303	2	2	.	6	3	.	1	4	3	2	1	1	1	1	.	1	.	0	1	0	1	0	.	1	.	2	1	2	1	.	305	0	0	1	.	1	7	2	.	1	2	.	.
270		16	16	2	193	296	2	2	.	5	1	.	1	3	3	2	1	2	1	2	.	1	.	0	1	1	1	0	.	1	.	2	1	1	1	.	BFU 21	0	0	1	.	1	2	1	.	1	2	.	.
271		4	1	2	193	299	2	4	.	7	2	.	1	3	3	1	1	2	1	2	.	1	.	0	1	1	1	0	.	1	.	2	1	1	1	.	BFU 12	0	0	1	.	1	2	1	.	1	2	.	.
272		24	21	2	193	293	2	2	.	5	3	.	1	4	3	2	1	2	1	2	.	1	.	1	1	0	1	0	.	1	.	2	1	1	1	.	BFU 21	0	0	1	.	1	2	1	.	1	2	.	.
273		17	16	2	193	297	2	4	.	8	2	.	1	4	3	1	2	1	1	2	.	2	.	.	.	.	.	.	.	.	.	2	1	1	1	.	BFU 21	0	1	0	.	1	2	1	.	1	2	.	.
274		36	36	2	193	298	2	4	.	6	3	.	1	5	5	1	1	1	1	2	.	1	.	1	1	1	1	0	.	1	.	2	1	1	1	.	BFU 21	0	1	0	.	1	2	1	.	1	2	.	.
275		10	6	1	193	304	2	4	.	7	2	.	1	3	3	1	1	1	1	2	.	1	.	1	1	1	0	0	.	1	.	2	1	1	1	.	BFU 01	0	1	0	.	1	2	1	.	1	2	.	.
276		40	36	2	193	301	2	4	.	2	2	.	1	4	3	1	1	1	1	2	.	1	.	1	1	1	0	0	.	1	.	2	1	2	1	.	BFR 57	0	0	1	.	1	7	2	.	1	2	.	.
277		28	26	2	193	302	2	4	.	5	1	.	1	5	5	2	1	2	1	2	.	1	.	1	1	1	1	0	.	1	.	2	1	4	1	.	305	0	0	1	.	1	81	4	.	1	2	.	.
278		24	21	2	193	295	2	4	.	3	3	.	1	4	3	1	2	1	1	2	.	1	.	1	1	1	0	0	.	1	.	2	1	1	1	.	BFU 21	0	1	0	.	1	2	1	.	1	1	0	1
279		7	6	1	195	280	1	2	.	7	1	.	1	4	3	2	2	2	1	2	.	2	.	.	.	.	.	.	.	.	.	2	1	2	1	.	BFR 22	0	1	1	.	1	5	2	.	1	2	.	.
280		10	6	1	195	284	1	2	.	10	3	.	1	3	3	1	1	1	1	.	.	1	.	0	0	1	0	0	PROPRETE	2	.	2	1	2	1	.	BFE 302	0	1	1	.	1	5	2	.	1	2	.	.
281		36	36	2	195	279	1	1	.	6	5	MENAGERE	1	4	3	2	2	2	2	2	.	1	.	0	0	0	1	0	PROPRETE	2	.	2	1	2	1	.	BFR 22	1	1	0	.	1	4	2	.	1	2	.	.
282		40	36	1	195	273	1	2	.	7	2	.	1	5	5	1	2	1	1	2	.	2	.	.	.	.	.	.	.	.	.	2	1	1	1	.	274	0	1	1	.	1	2	1	.	1	2	.	.
283		5	1	2	195	277	1	4	.	11	3	.	1	3	3	1	1	1	1	2	.	1	.	1	1	1	0	0	.	1	.	2	1	1	1	.	BFR 22	0	1	0	.	1	2	1	.	1	2	.	.
284		40	36	2	195	276	1	2	.	6	6	SANS EMPLOI	1	3	3	1	1	2	1	2	.	1	.	0	1	1	1	0	.	1	.	2	1	1	1	.	BFR 22	0	1	1	.	1	2	1	.	1	2	.	.
285		10	6	2	195	287	1	2	.	6	5	MENAGERE	1	5	5	2	1	2	1	2	.	1	.	1	1	1	0	0	.	1	.	2	1	1	1	.	BFE 3.03	0	1	1	.	1	2	1	.	1	2	.	.
286		1	1	2	195	283	1	2	.	3	3	.	1	3	3	1	1	1	1	2	.	1	.	1	1	0	0	0	PROPRETE	2	.	2	1	2	1	.	BFE 3.02	1	1	1	.	1	5	2	.	1	2	.	.
287		38	36	2	195	278	1	4	.	5	2	.	1	5	5	1	1	1	1	2	.	1	.	0	1	1	0	0	.	1	.	2	1	2	1	.	BFR 22	1	1	0	.	1	4	2	.	1	2	.	.
288		23	21	2	195	275	1	4	.	5	5	MENAGERE	1	3	3	1	1	1	1	1	.	1	.	0	0	0	0	1	PROPRETE	2	.	2	1	1	1	.	274	1	1	0	.	1	2	1	.	1	2	.	.
289		36	36	2	195	286	1	2	.	8	3	.	1	4	3	2	2	2	1	1	.	1	.	0	1	1	0	0	PROPRETE	2	.	2	1	2	1	.	BFE 307	0	1	1	.	1	4	2	.	1	2	.	.
290		31	31	1	195	281	1	4	.	6	1	.	1	3	3	2	2	2	1	.	.	1	.	0	1	0	0	0	PROPRETE	1	.	2	1	1	1	.	282	0	1	1	.	1	2	1	.	1	2	.	.
291		22	21	2	195	285	1	2	.	6	3	.	1	4	3	2	1	2	1	2	.	1	.	0	1	1	0	0	PROPRETE	2	.	2	1	1	1	.	BFE 307	0	1	1	.	1	2	1	.	1	2	.	.
292		6	6	1	192	267	1	2	.	8	1	.	1	4	3	2	2	2	1	2	.	2	.	.	.	.	.	.	.	.	.	2	1	1	1	.	BFE 3.06	0	1	0	.	1	2	1	.	1	2	.	.
293		6	6	1	192	278	1	4	.	8	1	.	1	4	3	2	1	2	1	1	.	2	.	.	.	.	.	.	.	.	.	2	1	2	1	.	281	0	1	1	.	1	4	2	.	1	2	.	.
294		34	31	2	192	263	1	2	.	8	3	.	1	5	5	1	1	1	1	2	.	1	.	0	1	1	0	0	.	1	.	2	1	2	1	.	BFE 3.13	0	0	1	.	1	5	2	.	1	2	.	.
295		25	21	2	192	264	1	4	.	8	3	.	1	5	5	1	1	1	1	2	.	1	.	0	1	1	0	0	.	1	.	2	1	2	1	.	BFE 306	0	1	1	.	1	4	2	.	1	2	.	.
296		16	16	1	192	269	1	2	.	5	1	.	1	3	3	2	1	2	1	2	.	2	.	.	.	.	.	.	.	.	.	2	1	1	1	.	271	0	1	1	.	1	2	1	.	1	2	.	.
297		4	1	1	192	268	1	2	.	9	2	.	1	3	3	2	1	2	1	2	.	1	.	0	1	0	0	0	.	1	.	2	1	2	1	.	271	0	1	0	.	1	5	2	.	1	2	.	.
298		3	1	1	192	262	1	4	.	6	2	.	1	5	5	1	1	1	1	2	.	1	.	0	0	0	1	0	.	1	.	2	1	2	1	.	BFE 3.13	0	1	0	.	1	4	2	.	1	2	.	.
299		45	41	2	192	266	1	2	.	18	2	.	1	3	3	2	1	2	1	2	.	1	.	0	1	0	0	0	.	1	.	2	1	1	1	.	BFE 3.06	0	1	0	.	1	2	1	.	1	2	.	.
300		37	36	2	192	271	1	2	.	5	3	.	1	4	3	2	1	2	1	2	.	2	.	.	.	.	.	.	.	.	.	2	1	1	1	.	271	0	1	0	.	1	2	1	.	1	2	.	.
301		45	41	1	192	274	1	2	.	12	2	.	1	1	1	1	1	1	1	.	.	1	.	0	1	0	0	0	.	1	.	2	1	1	1	.	BFE 3.13	0	0	1	.	1	2	1	.	1	2	.	.
302		42	41	2	192	273	1	2	.	8	3	.	1	4	3	2	1	2	1	2	.	2	.	.	.	.	.	.	.	.	.	2	1	2	1	.	BFE 3.15	0	0	1	.	1	5	2	.	1	2	.	.
303		15	11	2	192	272	1	4	.	8	1	.	1	3	3	2	1	2	1	2	.	2	.	.	.	.	.	.	.	.	.	2	1	1	1	.	271	0	1	0	.	1	2	1	.	1	2	.	.
304		2	1	1	195	288	1	2	.	7	2	.	1	5	5	2	1	1	1	2	.	1	.	0	1	0	0	0	.	1	.	2	1	1	1	.	BFU 21	0	1	0	.	1	2	1	.	1	2	.	.
305		7	6	2	195	297	1	4	.	10	2	.	1	4	3	1	2	1	1	.	.	2	.	.	.	.	.	.	.	.	.	2	1	1	1	.	BFU 21	0	1	0	.	1	2	1	.	1	1	0	1
306		1	1	1	195	294	1	4	.	3	1	.	1	4	3	2	2	2	1	1	.	2	.	.	.	.	.	.	.	.	.	2	1	1	1	.	BFR 13	0	1	0	.	3	2	1	.	1	2	.	.
307		12	11	1	195	293	1	4	.	9	1	.	1	5	5	2	2	1	1	.	.	1	.	0	0	0	1	0	.	1	.	2	1	2	1	.	BFR 13	1	0	0	.	1	4	2	.	3	2	.	.
308		9	6	2	195	296	1	2	.	4	1	.	1	2	1	1	1	2	1	2	.	1	.	0	0	1	0	0	.	1	.	2	1	1	1	.	BFU 12	0	1	0	.	1	2	1	.	1	1	1	0
309		17	16	2	195	290	1	3	.	4	4	.	1	4	3	2	2	2	1	2	.	1	.	0	0	0	1	0	.	1	.	2	1	2	1	.	BFU 21	0	0	1	.	1	4	2	.	1	2	.	.
310		15	11	2	195	289	1	4	.	3	3	.	1	6	5	1	1	1	1	.	.	1	.	0	1	0	0	0	.	1	.	2	1	1	1	.	BFU 21	0	0	1	.	1	2	1	.	3	1	0	1
311		12	11	2	195	292	1	4	.	5	2	.	1	5	5	1	1	1	1	2	.	1	.	0	0	1	0	0	.	1	.	2	1	1	1	.	BFU 21	1	0	0	.	1	2	1	.	1	2	.	.
312		12	11	1	195	298	1	4	.	8	2	.	1	3	3	1	1	1	1	2	.	1	.	1	0	0	0	0	.	1	.	2	1	1	1	.	BFU 21	0	1	0	.	2	2	1	.	2	2	.	.
313		36	36	2	195	295	1	4	.	4	2	.	1	6	5	1	1	1	1	2	.	1	.	0	0	0	1	0	.	1	.	2	1	1	1	.	BFU 13	0	0	1	.	1	2	1	.	1	2	.	.
314		17	16	2	195	291	1	3	.	6	3	.	1	4	3	1	1	1	1	2	.	1	.	0	1	0	0	0	.	1	.	2	1	1	1	.	BFR 57	0	0	1	.	1	2	1	.	1	2	.	.
315		29	26	1	192	284	1	4	.	13	2	.	1	5	5	2	1	2	1	.	.	1	.	0	1	1	0	0	.	1	.	2	1	1	1	.	BFE 3.03	0	1	1	.	1	2	1	.	2	2	.	.
316		6	6	2	192	283	1	1	.	7	6	SANS EMPLOI	1	3	3	2	2	1	1	1	.	1	.	0	1	0	1	0	.	1	.	2	1	2	1	.	BFE 3.03	0	1	1	.	1	4	2	.	1	2	.	.
317		6	6	2	192	295	1	2	.	7	6	SANS EMPLOI	1	4	3	2	2	2	1	2	.	1	.	1	1	0	1	0	.	1	.	2	1	2	1	.	290	0	1	1	.	1	4	2	.	2	1	0	1
318		40	36	2	192	287	1	1	.	6	1	.	1	3	3	2	2	2	1	2	.	1	.	0	1	0	1	0	.	1	.	2	1	1	1	.	297	0	1	1	.	1	2	1	.	2	2	.	.
319		9	6	1	192	292	1	3	.	7	1	.	1	4	3	2	1	2	1	2	.	1	.	1	1	0	1	0	.	1	.	2	1	2	1	.	290	0	1	1	.	1	4	2	.	2	2	.	.
320		3	1	1	192	288	2	4	.	8	2	.	1	3	3	2	1	1	1	2	.	1	.	0	1	1	0	0	.	1	.	2	1	2	1	.	297	0	1	1	.	1	4	2	.	2	2	.	.
321		4	1	1	192	291	2	1	.	8	2	.	1	3	3	2	2	2	1	2	.	2	.	.	.	.	.	.	.	.	.	2	1	1	1	.	290	0	1	1	.	1	2	1	.	2	2	.	.
322		14	11	2	192	286	1	2	.	5	1	.	1	4	3	2	1	2	1	1	.	2	.	.	.	.	.	.	.	.	.	2	1	2	1	.	297	0	1	1	.	1	4	2	.	2	2	.	.
323		1	1	1	192	289	1	1	.	4	1	.	1	4	3	2	1	2	1	2	.	2	.	.	.	.	.	.	.	.	.	2	1	2	1	.	290	0	1	1	.	1	4	2	.	2	2	.	.
324		35	31	2	192	282	1	1	.	5	2	.	1	5	5	2	1	2	1	2	.	2	.	.	.	.	.	.	.	.	.	2	1	2	1	.	BFE 303	0	1	1	.	1	4	2	.	1	2	.	.
325		4	1	2	192	285	1	4	.	3	2	.	1	3	3	1	1	1	1	2	.	1	.	0	1	0	1	0	.	1	.	2	1	2	1	.	BFE 3.03	0	1	1	.	1	4	2	.	2	2	.	.
326		15	11	2	192	294	1	2	.	7	2	.	1	5	5	1	2	1	1	2	.	1	.	0	1	0	1	0	.	1	.	2	1	2	1	.	290	0	1	1	.	1	4	2	.	2	2	.	.
327		7	6	1	192	293	1	2	.	5	3	.	1	4	3	2	1	1	1	.	.	1	.	1	1	0	0	0	.	1	.	2	1	2	1	.	290	0	1	1	.	1	5	2	.	2	2	.	.
328		7	6	1	192	296	1	2	.	6	1	.	1	3	3	2	2	2	1	2	.	1	.	0	1	1	0	0	.	1	.	2	1	1	1	.	290	0	1	1	.	1	2	1	.	2	2	.	.
329		11	11	1	193	311	1	2	.	8	1	.	1	2	1	2	1	2	1	.	.	1	.	0	1	0	0	0	.	1	.	2	1	2	1	.	BFE 306	0	1	0	.	1	4	2	.	1	1	0	1
330		19	16	1	193	309	1	2	.	5	2	.	1	5	5	2	1	2	1	.	.	2	.	.	.	.	.	.	.	.	.	2	1	2	1	.	BFE 306	0	1	0	.	1	5	2	.	1	2	.	.
331		10	6	1	193	312	1	2	.	8	2	.	1	4	3	2	1	2	1	2	.	1	.	0	1	0	0	0	.	1	.	2	1	2	1	.	BFE 306	0	1	0	.	1	4	2	.	1	2	.	.
332		15	11	2	193	313	1	4	.	6	1	.	2	.		2	1	2	2	2	.	1	.	0	1	0	0	0	.	1	.	2	1	2	1	.	BFE 306	0	1	0	.	1	4	2	.	1	2	.	.
333		4	1	1	193	307	1	2	.	8	3	.	1	3	3	2	1	2	1	2	.	2	.	.	.	.	.	.	.	.	.	2	1	2	1	.	BFE 313	0	1	0	.	1	5	2	.	1	2	.	.
334		2	1	2	193	306	1	2	.	6	1	.	1	2	1	2	2	2	2	2	.	1	.	0	1	0	0	0	.	1	.	2	1	2	1	.	BFE 313	0	1	0	.	1	4	2	.	1	2	.	.
335		3	1	1	193	308	1	2	.	5	2	.	1	3	3	2	1	2	1	2	.	1	.	0	1	0	0	0	.	1	.	2	1	2	1	.	BFE 313	0	1	0	.	1	5	2	.	1	2	.	.
336		36	36	2	193	310	1	2	.	7	5	MENAGERE	2	.		2	2	2	2	2	.	2	.	.	.	.	.	.	.	.	.	2	1	2	1	.	BFE 306	0	1	0	.	1	5	2	.	1	2	.	.
337		37	36	2	193	318	1	2	.	5	5	MENAGERE	1	4	3	2	1	2	1	2	.	2	.	.	.	.	.	.	.	.	.	2	1	2	1	.	BFE 313	0	1	0	.	1	5	2	.	1	2	.	.
338		14	11	1	193	314	1	2	.	5	6	SANS EMPLOI	1	4	3	2	2	2	2	.	.	2	.	.	.	.	.	.	.	.	.	2	1	2	1	.	BFE 3.13	0	1	0	.	1	5	2	.	1	2	.	.
339		33	31	2	193	316	1	2	.	8	3	.	1	4	3	2	1	2	1	2	.	1	.	0	1	0	0	0	.	1	.	2	1	2	1	.	BFE 313	0	1	0	.	1	5	2	.	1	2	.	.
340		37	36	2	193	317	1	2	.	7	1	.	1	4	3	2	2	2	1	2	.	1	.	0	1	0	0	0	.	1	.	2	1	2	1	.	BFE 313	0	1	0	.	1	4	2	.	1	2	.	.
341		38	36	2	193	315	1	2	.	5	5	MENAGERE	1	4	3	2	2	2	2	2	.	1	.	0	1	0	0	0	.	1	.	2	1	2	1	.	BFE 313	0	1	0	.	1	5	2	.	1	2	.	.
342		68	66	2	192	310	1	4	.	5	3	.	1	5	5	2	1	2	1	.	.	1	.	0	1	1	0	0	.	1	.	2	1	2	1	.	309	0	1	1	.	1	5	2	.	1	2	.	.
343		41	41	1	192	299	2	2	.	7	3	.	1	3	3	1	1	1	1	.	.	2	.	.	.	.	.	.	.	.	.	2	1	2	1	.	BFE 313	0	1	1	.	1	5	2	.	1	2	.	.
344		15	11	2	192	298	2	2	.	5	1	.	1	4	3	2	1	2	1	2	.	2	.	.	.	.	.	.	.	.	.	2	1	1	1	.	BFE 313	0	0	1	.	1	2	1	.	1	2	.	.
345		43	41	1	192	302	2	2	.	6	1	.	1	4	3	2	2	2	1	.	.	1	.	0	1	0	0	0	.	1	.	2	1	5	1	.	BFE 306	0	0	1	.	1	3	5	.	1	2	.	.
346		22	21	1	192	303	2	2	.	8	2	.	1	5	5	2	1	2	1	.	.	2	.	.	.	.	.	.	.	.	.	2	1	2	1	.	BFE 306	0	1	0	.	1	4	2	.	1	2	.	.
347		15	11	1	192	307	1	4	.	6	3	.	1	3	3	1	1	1	1	.	.	1	.	0	1	0	0	0	.	1	.	2	1	2	1	.	BFE 306	0	1	0	.	1	4	2	.	1	2	.	.
348		6	6	1	192	301	2	2	.	8	1	.	1	1	1	1	1	1	1	2	.	1	.	1	0	0	0	0	.	1	.	2	1	1	1	.	BFE 306	0	1	0	.	1	2	1	.	1	2	.	.
349		25	21	1	192	309	1	4	.	5	3	.	1	3	3	2	1	2	1	.	.	1	.	0	0	0	1	0	.	1	.	2	1	2	1	.	310	0	1	0	.	1	5	2	.	1	2	.	.
350		45	41	1	192	305	2	2	.	10	2	.	1	3	3	2	1	2	1	.	.	1	.	0	0	1	0	0	.	1	.	2	1	2	1	.	BFE 306	0	1	0	.	1	4	2	.	1	2	.	.
351		5	1	2	192	300	2	2	.	4	2	.	1	4	3	2	1	2	1	2	.	1	.	0	0	0	1	0	.	1	.	2	1	1	1	.	BFE 306	0	1	1	.	1	2	1	.	1	2	.	.
352		67	66	2	192	308	1	4	.	7	2	.	1	5	5	1	1	1	1	2	.	1	.	0	1	0	0	0	.	1	.	2	1	1	1	.	BFE 306	0	0	1	.	1	2	1	.	1	2	.	.
353		61	61	2	192	304	2	2	.	7	2	.	1	5	5	1	1	1	1	2	.	2	.	.	.	.	.	.	.	.	.	2	1	1	1	.	BFE 306	0	1	0	.	1	2	1	.	1	2	.	.
354		15	11	1	195	307	3	2	.	5	2	.	1	3	3	2	1	2	1	2	.	1	.	0	1	1	0	0	.	1	.	4	2	2	0	.	0	0	1	0	.	1	4	2	.	1	2	.	.
355		10	6	2	195	307	3	2	.	8	2	.	1	3	3	2	2	2	1	2	.	1	.	0	0	0	1	0	.	2	.	4	2	2	0	.	0	0	1	0	.	1	4	2	.	1	2	.	.
356		36	36	2	195	301	3	2	.	5	5	MENAGERE	1	3	3	2	1	2	1	2	.	1	.	1	0	0	0	0	.	2	.	4	2	2	0	.	0	0	1	0	.	1	4	2	.	1	2	.	.
357		60	56	2	195	304	3	2	.	2	5	MENAGERE	1	1	1	2	1	2	1	.	.	1	.	0	1	1	0	0	.	1	.	4	2	2	0	.	0	0	1	1	.	1	4	2	.	1	2	.	.
358		7	6	2	195	306	3	2	.	5	2	.	1	4	3	2	2	2	1	1	.	2	.	.	.	.	.	.	.	.	.	4	2	2	0	.	0	0	1	0	.	1	4	2	.	1	2	.	.
359		8	6	2	195	310	3	2	.	8	3	.	1	4	3	2	1	2	1	.	.	2	.	.	.	.	.	.	.	.	.	4	2	2	0	.	0	0	1	0	.	1	4	2	.	1	2	.	.
360		40	36	1	195	305	3	2	.	7	2	.	1	2	1	2	1	2	1	.	.	1	.	0	1	0	0	0	.	1	.	4	2	2	0	.	0	1	1	0	.	1	4	2	.	1	2	.	.
361		1	1	2	195	303	3	1	.	6	1	.	1	2	1	2	2	2	2	2	.	1	.	0	1	1	0	0	.	2	.	4	2	2	0	.	0	0	1	0	.	1	4	2	.	1	2	.	.
362		4	1	1	195	300	1	4	.	8	2	.	1	5	5	1	1	1	1	.	.	1	.	0	1	1	0	0	PROPRETE	1	.	2	1	2	1	.	BFE 303	1	1	1	.	1	4	2	.	1	2	.	.
363		1	1	1	195	311	3	1	.	6	2	.	1	3	3	2	2	2	1	1	.	1	.	0	1	0	0	0	PROPRETE	2	.	4	2	2	0	.	0	0	1	0	.	1	4	2	.	1	2	.	.
364		38	36	1	195	299	1	2	.	7	2	.	1	5	5	1	1	1	1	.	.	1	.	0	1	1	1	0	PROPRETE	1	.	2	1	1	1	.	BFE 303	1	1	1	.	1	2	1	.	1	2	.	.
365		12	11	2	195	308	3	2	.	.	1	.	1	4	3	2	2	2	2	.	.	2	.	.	.	.	.	.	.	.	.	4	2	2	0	.	0	0	1	0	.	1	4	2	.	1	2	.	.
366		11	11	1	195	302	3	1	.	6	2	.	2	.		2	1	2	2	2	.	1	.	0	1	1	0	0	.	1	.	4	2	2	0	.	0	0	1	0	.	1	4	2	.	1	2	.	.
367		14	11	1	193	322	2	1	.	7	1	.	2	.		2	2	2	2	2	.	1	.	0	1	1	0	0	.	1	.	50	3	3	0	FORAGE ARTESIEN	321	0	1	0	.	1	50	3	FORAGE ARTESIEN	1	2	.	.
368		7	6	2	193	326	2	2	.	7	2	.	1	4	3	1	2	1	1	2	.	2	.	.	.	.	.	.	.	.	.	50	3	4	0	FORAGE ARTESIEN	321	0	1	0	.	1	81	4	.	1	2	.	.
369		15	11	1	193	324	2	2	.	4	2	.	1	5	5	2	1	2	1	.	.	1	.	1	1	1	0	0	.	1	.	50	3	4	0	FORAGE ARTESIEN	321	0	1	0	.	1	81	4	.	1	2	.	.
370		5	1	1	193	320	2	2	.	4	2	.	2	.		2	1	2	1	2	.	1	.	1	1	1	0	0	.	1	.	50	3	4	0	FORAGE ARTESIEN	321	0	0	1	.	1	81	4	.	1	2	.	.
371		12	11	2	193	325	2	2	.	6	1	.	1	4	3	2	1	2	1	1	.	1	.	1	1	1	1	0	.	1	.	50	3	4	0	FORAGE ARTESIEN	321	0	1	0	.	1	81	4	.	1	2	.	.
372		36	36	2	193	329	2	4	.	2	2	.	1	4	3	2	1	2	1	2	.	2	.	.	.	.	.	.	.	.	.	2	1	1	1	.	330	0	0	1	.	1	2	1	.	1	2	.	.
373		8	6	1	193	323	2	2	.	6	1	.	1	3	3	2	2	1	1	1	.	1	.	0	1	1	1	0	.	1	.	50	3	4	0	FORAGE ARTESIEN	321	0	1	0	.	1	81	4	.	1	2	.	.
374		12	11	2	193	328	2	2	.	3	1	.	1	3	3	2	2	2	1	2	.	1	.	1	1	1	0	0	.	1	.	2	1	4	1	.	330	0	1	0	.	1	81	4	.	1	2	.	.
375		8	6	1	193	327	2	1	.	7	1	.	1	4	3	2	2	2	1	2	.	1	.	0	1	1	1	0	.	1	.	2	1	4	1	.	330	0	0	1	.	1	81	4	.	1	2	.	.
376		12	11	1	192	312	2	2	.	7	6	SANS EMPLOI	2	.		2	1	2	1	.	.	2	.	.	.	.	.	.	.	.	.	4	2	2	0	.	CDMK	0	1	0	.	1	4	2	.	1	2	.	.
377		14	11	1	192	314	2	2	.	9	1	.	1	4	3	2	1	2	1	2	.	1	.	0	1	0	1	0	.	1	.	4	2	2	0	.	CDMK	0	1	0	.	1	4	2	.	1	2	.	.
378		14	11	1	192	315	3	2	.	6	1	.	1	1	1	2	1	2	1	.	.	2	.	.	.	.	.	.	.	.	.	4	2	2	0	.	CDMK	0	1	0	.	1	4	2	.	1	2	.	.
379		15	11	1	192	322	3	2	.	9	2	.	1	4	3	2	2	2	1	.	.	1	.	0	1	1	0	0	.	1	.	4	2	2	0	.	CDMK	0	1	0	.	1	4	2	.	1	2	.	.
380		22	21	1	192	323	3	2	.	7	3	.	1	3	3	1	1	1	1	2	.	1	.	0	1	1	0	0	.	1	.	4	2	2	0	.	CDMK	0	1	0	.	1	5	2	.	1	2	.	.
381		6	6	1	192	316	3	1	.	5	1	.	1	4	3	2	2	2	1	2	.	2	.	.	.	.	.	.	.	.	.	4	2	2	0	.	CDMK	0	1	0	.	1	5	2	.	1	2	.	.
382		6	6	2	192	318	3	1	.	7	4	.	1	4	3	2	2	2	1	2	.	2	.	.	.	.	.	.	.	.	.	4	2	2	0	.	CDMK	0	1	0	.	1	5	2	.	1	2	.	.
383		15	11	1	192	321	3	2	.	6	3	.	1	3	3	1	1	1	1	2	.	2	.	.	.	.	.	.	.	.	.	4	2	2	0	.	CDMK	0	1	1	.	1	4	2	.	1	2	.	.
384		1	1	1	192	313	2	2	.	11	6	SANS EMPLOI	1	4	3	2	1	2	1	2	.	2	.	.	.	.	.	.	.	.	.	4	2	2	0	.	CDMK	0	1	0	.	1	4	2	.	1	2	.	.
385		1	1	1	192	317	3	1	.	5	6	SANS EMPLOI	2	.		2	1	2	1	2	.	1	.	0	1	0	1	0	.	1	.	4	2	2	0	.	CDMK	0	1	0	.	1	4	2	.	1	2	.	.
386		6	6	2	192	320	3	1	.	9	4	.	2	.		2	2	2	2	2	.	1	.	0	1	1	0	0	.	1	.	4	2	2	0	.	CDMK	0	1	1	.	1	4	2	.	1	2	.	.
387		1	1	1	192	319	3	2	.	3	6	SANS EMPLOI	1	4	3	2	2	2	1	2	.	1	.	0	1	0	0	0	.	1	.	4	2	2	0	.	CDMK	0	1	0	.	1	4	2	.	1	2	.	.
388		13	11	2	193	338	1	2	.	8	4	.	1	3	3	2	1	2	1	.	.	1	.	0	1	0	0	0	.	1	.	5	2	2	0	.	0	0	1	0	.	1	5	2	.	1	2	.	.
389		30	26	1	193	331	1	2	.	5	3	.	1	4	3	2	1	2	1	2	.	1	.	0	1	0	0	0	.	1	.	2	1	2	1	.	BFE 3.13	0	1	0	.	1	4	2	.	1	2	.	.
390		10	6	1	193	337	1	2	.	6	1	.	1	3	3	2	2	2	1	1	.	1	.	0	1	0	0	0	.	1	.	2	1	2	1	.	BFE 3.13	0	1	0	.	1	5	2	.	1	2	.	.
391		24	21	1	193	333	1	2	.	3	5	MENAGERE	1	2	1	2	2	2	2	2	.	2	.	.	.	.	.	.	.	.	.	2	1	2	1	.	BFE 3.13	0	1	0	.	1	5	2	.	1	2	.	.
392		10	6	1	193	332	1	1	.	8	4	.	1	4	3	2	2	2	1	2	.	1	.	0	1	0	0	0	.	1	.	2	1	2	1	.	BFE 3.13	0	1	0	.	1	5	2	.	1	2	.	.
393		7	6	1	193	336	1	1	.	6	1	.	1	4	3	2	2	2	1	2	.	1	.	0	1	0	0	0	.	1	.	2	1	2	1	.	BFE 3.13	0	1	0	.	1	5	2	.	1	2	.	.
394		6	6	1	193	340	1	2	.	9	3	.	1	4	3	2	2	2	1	2	.	1	.	0	1	0	0	0	.	1	.	5	2	2	0	.	0	0	1	0	.	1	5	2	.	1	2	.	.
395		9	6	1	193	339	1	1	.	6	1	.	1	4	3	2	1	2	2	2	.	1	.	0	1	0	0	0	.	1	.	5	2	2	0	.	0	0	1	0	.	1	5	2	.	1	2	.	.
396		10	6	1	193	341	1	2	.	3	2	.	1	4	3	2	2	2	1	2	.	2	.	.	.	.	.	.	.	.	.	5	2	2	0	.	0	0	1	0	.	1	5	2	.	1	2	.	.
397		2	1	1	193	335	1	2	.	8	1	.	1	2	1	2	2	2	2	2	.	1	.	0	1	0	0	0	.	1	.	2	1	2	1	.	BFE 3.13	0	1	0	.	1	5	2	.	1	2	.	.
398		65	61	2	193	334	1	2	.	8	5	MENAGERE	2	.		2	2	2	2	2	.	1	.	0	1	0	0	0	.	1	.	2	1	2	1	.	BFE 3.13	0	1	0	.	1	6	2	.	1	1	0	1
399		24	21	1	193	344	1	4	.	8	5	MENAGERE	1	2	1	2	1	2	1	2	.	2	.	.	.	.	.	.	.	.	.	2	1	2	1	.	BFE 3.25	0	1	0	.	1	4	2	.	1	2	.	.
400		10	6	1	193	343	1	1	.	3	4	.	2	.		2	2	2	2	.	.	2	.	.	.	.	.	.	.	.	.	2	1	2	1	.	BFE 313	0	1	0	.	1	5	2	.	1	2	.	.
401		37	36	1	193	342	1	2	.	4	1	.	1	2	1	2	2	2	1	2	.	2	.	.	.	.	.	.	.	.	.	2	1	2	1	.	BFE 313	0	1	0	.	1	5	2	.	1	2	.	.
402		6	6	2	195	312	2	4	.	4	6	SANS EMPLOI	1	3	3	2	2	1	1	2	.	2	.	.	.	.	.	.	.	.	.	2	1	1	1	.	BFU 13	0	1	0	.	1	2	1	.	3	2	.	.
403		9	6	2	195	314	1	4	.	7	2	.	1	4	3	1	1	1	1	.	.	1	.	0	1	0	0	0	.	1	.	2	1	1	1	.	BFU 13	0	1	0	.	1	2	1	.	1	2	.	.
404		28	26	1	195	319	1	3	.	7	2	.	1	5	5	1	1	1	1	.	.	1	.	0	1	0	0	0	.	1	.	2	1	1	1	.	BFU 13	0	0	1	.	1	2	1	.	1	1	1	0
405		40	36	1	195	320	1	4	.	12	2	.	1	5	5	1	1	2	1	.	.	1	.	0	0	1	0	0	.	1	.	2	1	1	1	.	BFU 13	0	0	1	.	1	2	1	.	1	2	.	.
406		10	6	2	195	315	1	4	.	6	2	.	1	6	5	1	1	1	1	2	.	1	.	0	1	0	0	0	.	1	.	2	1	1	1	.	BFU 13	0	1	0	.	1	2	1	.	1	2	.	.
407		3	1	1	195	313	1	4	.	3	2	.	1	5	5	1	1	1	1	2	.	2	.	.	.	.	.	.	.	.	.	2	1	1	1	.	BFU 13	0	1	0	.	2	2	1	.	2	2	.	.
408		8	6	2	195	324	2	1	.	5	3	.	1	3	3	1	1	1	1	.	.	1	.	0	1	0	0	0	.	1	.	2	1	1	1	.	327	0	0	1	.	1	2	1	.	1	2	.	.
409		1	1	1	195	326	2	1	.	9	1	.	1	4	3	2	2	2	1	2	.	2	.	.	.	.	.	.	.	.	.	2	1	2	1	.	327	0	1	0	.	1	4	2	.	3	2	.	.
410		16	16	2	195	316	1	4	.	7	2	.	1	2	1	1	1	1	1	2	.	2	.	.	.	.	.	.	.	.	.	2	1	1	1	.	BFU 13	0	0	1	.	1	2	1	.	3	1	1	0
411		8	6	2	195	317	1	4	.	9	2	.	1	3	3	1	1	1	1	2	.	2	.	.	.	.	.	.	.	.	.	2	1	1	1	.	BFU 13	0	0	1	.	1	2	1	.	1	2	.	.
412		16	16	2	195	322	1	1	.	6	1	.	1	4	3	2	2	2	1	1	.	2	.	.	.	.	.	.	.	.	.	2	1	2	1	.	327	0	1	0	.	3	4	2	.	1	2	.	.
413		6	6	2	195	318	1	4	.	6	2	.	1	5	5	1	1	1	1	2	.	1	.	0	1	0	0	0	.	1	.	2	1	3	1	.	BFU 13	0	1	0	.	1	50	3	EAU DE BOUTEILLES	2	1	0	1
414		6	6	2	195	325	2	1	.	6	1	.	1	4	3	2	1	2	1	2	.	1	.	0	0	0	1	0	.	1	.	2	1	1	1	.	327	0	1	0	.	1	2	1	.	3	2	.	.
415		6	6	2	195	323	2	1	.	6	3	.	1	4	3	1	1	1	1	2	.	2	.	.	.	.	.	.	.	.	.	2	1	1	1	.	327	1	0	0	.	1	2	1	.	1	2	.	.
416		25	21	2	195	311	1	1	.	5	1	.	1	4	3	2	2	2	1	2	.	1	.	1	0	0	0	0	.	1	.	2	1	1	1	.	327	0	0	1	.	1	2	1	.	1	2	.	.
417		37	36	1	193	348	3	2	.	3	1	.	1	2	1	2	2	2	1	2	.	1	.	1	1	1	1	0	.	1	.	2	1	4	1	.	363	0	1	0	.	1	81	4	.	1	2	.	.
418		4	1	1	193	345	3	2	.	5	1	.	1	2	1	2	2	2	2	2	.	2	.	.	.	.	.	.	.	.	.	2	1	4	1	.	363	0	1	0	.	1	81	4	.	1	2	.	.
419		30	26	1	193	349	3	1	.	2	1	.	1	2	1	2	1	2	1	.	.	1	.	1	1	1	0	0	.	1	.	2	1	4	1	.	363	0	1	0	.	1	81	4	.	1	2	.	.
420		5	1	1	193	346	3	2	.	7	2	.	1	2	1	2	1	2	2	2	.	1	.	1	1	0	1	0	.	1	.	2	1	4	1	.	363	0	0	1	.	1	81	4	.	1	2	.	.
421		5	1	1	193	347	3	2	.	10	1	.	1	2	1	2	2	2	1	2	.	2	.	.	.	.	.	.	.	.	.	2	1	4	1	.	363	0	1	0	.	1	81	4	.	1	2	.	.
422		26	26	1	195	328	2	2	.	4	1	.	1	3	3	2	1	2	1	2	.	1	.	0	1	1	0	0	PROPRETE	2	.	2	1	2	1	.	BFE 308	0	1	0	.	1	4	2	.	1	2	.	.
423		8	6	1	195	334	2	2	.	5	2	.	1	3	3	2	2	2	1	2	.	1	.	0	1	1	0	0	PROPRETE	2	.	4	2	2	0	.	0	1	1	0	.	1	4	2	.	1	2	.	.
424		12	11	1	195	332	2	2	.	9	2	.	1	4	3	2	2	2	1	1	.	1	.	0	1	0	0	0	PROPRETE	2	.	4	2	2	0	.	0	1	1	0	.	1	4	2	.	1	2	.	.
425		15	11	1	195	333	2	2	.	4	1	.	1	3	3	2	2	2	1	2	.	1	.	0	1	1	1	0	.	1	.	4	2	2	0	.	0	1	1	0	.	1	4	2	.	1	2	.	.
426		15	11	1	195	331	2	2	.	7	1	.	1	4	3	2	1	2	1	.	.	1	.	0	1	1	0	0	.	2	.	4	2	2	0	.	0	1	1	1	.	1	4	2	.	1	2	.	.
427		15	11	1	195	330	2	2	.	5	2	.	1	3	3	2	1	2	1	2	.	1	.	0	1	1	0	0	PROPRETE	2	.	2	1	2	1	.	BFE 308	0	1	1	.	1	4	2	.	1	2	.	.
428		11	11	1	195	335	2	2	.	7	1	.	2	.		2	2	2	2	.	.	2	.	.	.	.	.	.	.	.	.	4	2	2	0	.	0	1	1	0	.	1	4	2	.	1	2	.	.
429		38	36	1	195	329	2	1	.	6	2	.	1	6	5	2	1	2	1	2	.	2	.	.	.	.	.	.	.	.	.	4	2	2	0	.	0	0	1	0	.	1	4	2	.	1	2	.	.
430		27	26	1	192	325	2	2	.	4	2	.	1	3	3	2	1	2	1	.	.	2	.	.	.	.	.	.	.	.	.	4	2	2	0	.	0	0	1	0	.	1	4	2	.	1	2	.	.
431		25	21	1	192	326	2	2	.	2	2	.	1	4	3	2	2	2	1	.	.	1	.	0	1	1	0	0	.	1	.	4	2	2	0	.	0	0	1	0	.	1	4	2	.	1	2	.	.
432		21	21	1	192	327	2	2	.	10	1	.	1	3	3	2	1	2	1	.	.	1	.	0	1	0	0	0	.	1	.	2	1	2	1	.	BFE 3.06	0	0	1	.	1	4	2	.	1	2	.	.
433		21	21	1	192	328	2	2	.	6	1	.	2	.		2	2	2	1	.	.	1	.	0	1	0	0	0	.	1	.	2	1	1	1	.	BFE 3.06	0	0	1	.	1	2	1	.	1	2	.	.
434		3	1	1	192	324	2	2	.	9	1	.	1	3	3	2	1	2	1	2	.	1	.	0	0	0	1	0	.	1	.	4	2	2	0	.	0	0	1	0	.	1	4	2	.	1	2	.	.
435		17	16	2	192	329	1	4	.	11	2	.	1	4	3	1	1	1	1	2	.	2	.	.	.	.	.	.	.	.	.	2	1	1	1	.	BFR 26	0	1	1	.	1	2	1	.	1	2	.	.
436		8	6	2	192	331	1	4	.	6	2	.	1	4	3	1	1	1	1	1	.	2	.	.	.	.	.	.	.	.	.	2	1	3	1	.	BFR 26	0	1	1	.	1	50	3	FORAGE ARTESIEN	1	2	.	.
437		3	1	1	192	333	1	4	.	7	2	.	1	3	3	1	1	2	1	2	.	1	.	0	1	0	0	0	.	1	.	2	1	3	1	.	BFR 26	0	0	1	.	1	50	3	FORAGE ARTESIEN	1	2	.	.
438		17	16	1	192	330	1	4	.	3	2	.	1	3	3	1	1	1	1	2	.	1	.	0	1	0	0	0	.	1	.	2	1	1	1	.	BFR 26	0	1	1	.	1	2	1	.	1	2	.	.
439		11	11	2	192	332	1	4	.	5	2	.	1	4	3	1	2	2	1	2	.	1	.	0	1	1	0	0	.	1	.	2	1	3	1	.	BFR 26	0	1	0	.	1	50	3	FORAGE ARTESIEN	1	2	.	.
440		53	51	2	192	345	1	4	.	4	2	.	1	5	5	1	1	1	1	2	.	1	.	0	1	1	0	0	.	1	.	2	1	1	1	.	BFR 26	1	0	1	.	1	2	1	.	1	2	.	.
441		7	6	2	192	334	1	4	.	6	2	.	2	.		1	1	1	1	2	.	1	.	0	1	0	0	0	.	1	.	2	1	1	1	.	BFR 26	0	1	0	.	1	2	1	.	1	2	.	.
442		2	1	1	192	336	1	4	.	6	2	.	1	3	3	1	1	2	1	2	.	1	.	0	1	0	0	0	.	1	.	2	1	1	1	.	BFR 26	1	1	0	.	1	2	1	.	1	2	.	.
443		14	11	2	192	340	1	4	.	9	2	.	1	4	3	1	1	2	1	2	.	2	.	.	.	.	.	.	.	.	.	2	1	1	1	.	BFR 26	0	0	1	.	1	2	1	.	1	2	.	.
444		7	6	1	192	339	1	4	.	8	2	.	1	3	3	1	1	2	1	2	.	2	.	.	.	.	.	.	.	.	.	2	1	1	1	.	BFR 26	1	1	0	.	1	2	1	.	1	2	.	.
445		10	6	2	192	344	1	4	.	8	2	.	1	5	5	1	1	1	1	2	.	1	.	0	1	1	0	0	.	1	.	2	1	1	1	.	BFR 26	0	0	1	.	1	2	1	.	1	2	.	.
446		3	1	1	192	337	1	4	.	12	2	.	1	3	3	1	1	1	1	1	.	1	.	0	1	0	0	0	.	1	.	2	1	1	1	.	BFR 26	1	1	0	.	1	2	1	.	1	2	.	.
447		10	6	1	192	338	1	4	.	4	2	.	1	3	3	1	1	1	1	.	.	1	.	0	1	0	0	0	.	1	.	2	1	1	1	.	BFR 26	1	1	0	.	1	2	1	.	1	2	.	.
448		13	11	2	192	342	1	4	.	6	2	.	1	3	3	1	1	1	1	2	.	2	.	.	.	.	.	.	.	.	.	2	1	1	1	.	BFR 26	0	0	1	.	1	2	1	.	1	2	.	.
449		16	16	2	192	335	1	4	.	6	2	.	1	5	5	1	1	1	1	2	.	2	.	.	.	.	.	.	.	.	.	2	1	3	1	.	BFR 26	0	1	0	.	1	50	3	FORAGE ARTESIEN	1	2	.	.
450		13	11	2	195	341	1	2	.	2	1	.	1	2	1	2	2	2	2	2	.	1	.	0	1	0	0	0	PROPRETE	2	.	2	1	1	1	.	BFU 22	0	1	1	.	1	2	1	.	1	2	.	.
451		32	31	1	195	337	1	4	.	5	2	.	1	3	3	2	2	2	1	.	.	1	.	0	1	0	0	0	PROPRETE	1	.	2	1	2	1	.	BFU 07	0	1	0	.	1	4	2	.	1	2	.	.
452		17	16	2	195	339	1	2	.	7	2	.	1	4	3	2	1	2	2	2	.	1	.	0	0	0	0	0	PROPRETE	2	.	2	1	2	1	.	BFU 22	0	1	1	.	1	4	2	.	1	2	.	.
453		8	6	2	195	340	1	2	.	9	1	.	1	3	3	1	1	1	1	2	.	1	.	0	1	1	0	0	.	1	.	2	1	1	1	.	BFU 22	0	1	1	.	1	2	1	.	1	2	.	.
454		4	1	1	195	336	1	4	.	6	2	.	1	3	3	1	1	1	1	2	.	1	.	0	1	1	0	0	PROPRETE	1	.	2	1	1	1	.	BFU 07	1	1	1	.	1	2	1	.	2	2	.	.
455		30	26	2	195	338	1	3	.	11	2	.	1	3	3	1	1	1	1	2	.	2	.	.	.	.	.	.	.	.	.	2	1	2	1	.	BFU 22	0	1	1	.	1	4	2	.	1	2	.	.
456		8	6	2	193	352	1	2	.	6	2	.	1	1	1	2	1	2	1	.	.	1	.	1	1	1	0	0	.	1	.	2	1	2	1	.	BFU 27	0	1	0	.	1	4	2	.	1	2	.	.
457		10	6	2	193	356	2	2	.	10	1	.	1	2	1	2	1	2	1	2	.	1	.	1	1	1	1	0	.	1	.	2	1	2	1	.	BFR 10	0	1	0	.	1	4	2	.	1	2	.	.
458		7	6	2	193	359	2	2	.	4	4	.	2	.		2	2	2	2	2	.	1	.	0	1	1	1	0	.	1	.	2	1	2	1	.	BFR 10	0	1	0	.	1	4	2	.	1	2	.	.
459		10	6	2	193	361	2	4	.	7	6	SANS EMPLOI	1	2	1	2	2	2	2	.	.	1	.	1	1	1	0	0	.	1	.	2	1	1	1	.	BFR 10	0	1	0	.	1	2	1	.	1	2	.	.
460		15	11	2	193	360	2	2	.	2	2	.	1	3	3	2	1	2	1	2	.	1	.	0	1	1	1	0	.	1	.	2	1	2	1	.	BFR 10	0	1	0	.	1	4	2	.	1	2	.	.
461		15	11	2	193	358	2	2	.	7	2	.	1	4	3	1	1	1	1	2	.	1	.	1	1	1	0	0	.	1	.	2	1	2	1	.	BFR 10	0	1	0	.	1	4	2	.	1	2	.	.
462		17	16	2	193	357	2	2	.	7	2	.	1	4	3	1	1	1	1	2	.	2	.	.	.	.	.	.	.	.	.	2	1	2	1	.	BFR 10	0	0	1	.	1	4	2	.	1	1	0	1
463		20	16	2	193	451	2	4	.	5	2	.	1	5	5	1	1	1	1	1	.	1	.	1	1	1	1	0	.	1	.	2	1	1	1	.	BFU 27	0	0	1	.	1	2	1	.	1	2	.	.
464		25	21	2	193	353	2	2	.	7	4	.	1	6	5	2	2	2	1	2	.	1	.	1	1	1	0	0	.	1	.	2	1	1	1	.	BFU 27	0	0	1	.	1	2	1	.	1	2	.	.
465		25	21	2	193	350	2	4	.	10	2	.	1	4	3	1	1	1	1	2	.	1	.	1	1	1	0	0	.	1	.	2	1	2	1	.	BFU 27	0	1	0	.	1	4	2	.	1	1	0	1
466		1	1	2	192	355	1	2	.	6	2	.	1	5	5	1	1	1	1	2	.	2	.	.	.	.	.	.	.	.	.	2	1	1	1	.	BFU 12	0	1	1	.	1	2	1	.	1	2	.	.
467		5	1	2	192	356	1	4	.	7	2	.	1	5	5	1	1	1	1	2	.	1	.	0	1	1	0	0	.	1	.	2	1	1	1	.	BFU 27	0	1	1	.	1	2	1	.	1	1	0	1
468		3	1	2	192	357	1	2	.	6	2	.	1	5	5	1	1	1	1	2	.	1	.	0	1	0	1	0	.	1	.	50	3	3	0	FORAGE ARTESIEN	FORRAGE NGUBU	0	1	1	.	1	50	3	FORAGE ARTESIEN	1	1	0	1
469		5	1	2	192	358	1	4	.	12	3	.	1	3	3	1	1	1	1	2	.	1	.	0	1	1	1	0	.	1	.	50	3	3	0	FORAGE ARTESIEN	FORRAGE NGUBU	0	1	1	.	1	50	3	FORAGE ARTESIEN	1	2	.	.
470		25	21	2	192	346	1	2	.	4	3	.	1	4	3	1	2	1	1	2	.	1	.	0	1	0	1	0	.	1	.	2	1	1	1	.	BFU 06	0	1	0	.	1	2	1	.	1	2	.	.
471		40	36	2	192	349	1	1	.	4	1	.	1	4	3	2	1	2	1	2	.	2	.	.	.	.	.	.	.	.	.	2	1	1	1	.	BFR 28	0	1	1	.	1	2	1	.	1	2	.	.
472		24	21	2	192	353	1	4	.	6	2	.	1	3	3	2	1	2	1	2	.	1	.	0	1	1	0	0	.	1	.	2	1	1	1	.	BFR 28	0	1	1	.	1	2	1	.	1	2	.	.
473		6	6	1	192	354	1	2	.	10	2	.	1	5	5	1	1	1	1	2	.	1	.	0	1	1	1	0	.	1	.	2	1	1	1	.	BFR 28	0	1	1	.	1	2	1	.	1	2	.	.
474		26	26	1	192	347	1	3	.	9	2	.	1	3	3	1	1	1	1	.	.	1	.	0	1	0	1	0	.	1	.	2	1	1	1	.	BFR 28	0	1	1	.	1	2	1	.	1	2	.	.
475		6	6	2	192	350	1	2	.	7	6	SANS EMPLOI	1	4	3	2	2	2	2	2	.	1	.	0	1	0	1	0	.	1	.	2	1	1	1	.	BFR 28	0	1	1	.	1	2	1	.	1	2	.	.
476		3	1	2	192	348	1	1	.	6	1	.	1	4	3	2	2	1	1	2	.	2	.	.	.	.	.	.	.	.	.	2	1	1	1	.	BFR 28	0	1	1	.	1	2	1	.	1	2	.	.
477		6	6	2	192	352	1	2	.	6	1	.	1	4	3	2	2	2	2	2	.	2	.	.	.	.	.	.	.	.	.	2	1	1	1	.	BFR 28	0	1	1	.	1	2	1	.	1	2	.	.
478		1	1	1	192	351	1	2	.	5	3	.	1	4	3	2	1	1	1	2	.	1	.	0	1	0	1	0	.	1	.	2	1	1	1	.	BFR 28	0	1	1	.	1	2	1	.	1	2	.	.
479		10	6	2	195	361	3	1	.	8	1	.	1	4	3	2	2	2	1	2	.	2	.	.	.	.	.	.	.	.	.	50	3	3	0	FORAGE ARTESIEN	FORRAGE NGUBU	0	1	0	.	1	50	3	FORAGE ARTESIEN	1	2	.	.
480		51	51	1	195	357	3	1	.	3	1	.	1	3	3	2	2	2	1	2	.	2	.	.	.	.	.	.	.	.	.	50	3	3	0	FORAGE ARTESIEN	FORRAGE NGUBU	0	1	0	.	1	50	3	FORAGE ARTESIEN	1	2	.	.
481		26	26	1	195	343	3	2	.	6	2	.	1	6	5	1	1	1	1	.	.	1	.	0	1	0	0	0	.	1	.	50	3	3	0	FORAGE ARTESIEN	FORRAGE NGUBU	0	1	0	.	1	50	3	FORAGE ARTESIEN	1	2	.	.
482		51	51	1	195	344	3	2	.	5	2	.	1	3	3	1	2	1	1	.	.	2	.	.	.	.	.	.	.	.	.	50	3	3	0	FORAGE ARTESIEN	FORRAGE NGUBU	0	1	0	.	1	50	3	FORAGE ARTESIEN	1	2	.	.
483		32	31	2	195	348	3	1	.	3	1	.	1	3	3	1	1	1	1	2	.	1	.	0	1	0	0	0	.	1	.	50	3	3	0	FORAGE ARTESIEN	FORRAGE NGUBU	0	1	0	.	1	50	3	FORAGE ARTESIEN	1	2	.	.
484		39	36	2	195	356	3	2	.	9	1	.	1	3	3	2	2	2	1	2	.	1	.	0	0	0	1	0	.	1	.	50	3	3	0	FORAGE ARTESIEN	FORRAGE NGUBU	0	1	0	.	1	50	3	FORAGE ARTESIEN	1	1	1	0
485		13	11	1	195	346	3	2	.	7	2	.	1	4	3	2	2	2	1	2	.	2	.	.	.	.	.	.	.	.	.	50	3	3	0	FORAGE ARTESIEN	.	0	1	0	.	1	50	3	FORAGE ARTESIEN	1	2	.	.
486		8	6	1	195	354	3	1	.	11	4	.	1	4	3	1	1	1	1	2	.	1	.	0	0	0	1	0	.	1	.	50	3	3	0	FORAGE ARTESIEN	FORRAGE NGUBU	0	1	0	.	1	50	3	FORAGE ARTESIEN	1	1	0	1
487		6	6	1	195	355	3	2	.	8	3	.	1	4	3	2	1	1	1	2	.	1	.	0	0	0	1	0	.	1	.	50	3	3	0	FORAGE ARTESIEN	FORRAGE NGUBU	0	1	0	.	1	50	3	FORAGE ARTESIEN	1	2	.	.
488		22	21	2	195	345	3	1	.	8	2	.	2	.		2	2	2	1	2	.	2	.	.	.	.	.	.	.	.	.	50	3	3	0	FORAGE ARTESIEN	FORRAGE NGUBU	0	1	0	.	2	50	3	FORAGE ARTESIEN	1	2	.	.
489		13	11	1	195	358	3	2	.	15	2	.	1	3	3	2	2	2	1	2	.	2	.	.	.	.	.	.	.	.	.	50	3	3	0	FORAGE ARTESIEN	FORAGE NGUBU	0	1	0	.	1	50	3	FORAGE ARTESIEN	1	2	.	.
490		31	31	2	195	352	3	1	.	4	1	.	2	.		2	2	2	2	2	.	1	.	0	0	0	1	0	.	1	.	50	3	3	0	FORAGE ARTESIEN	FORRAGE NGUBU	0	1	0	.	3	50	3	FORAGE ARTESIEN	3	2	.	.
491		10	6	2	195	347	3	1	.	5	2	.	1	1	1	2	2	2	2	2	.	1	.	0	0	1	0	0	.	1	.	50	3	3	0	FORAGE ARTESIEN	FORRAGE NGUBU	0	1	0	.	1	50	3	FORAGE ARTESIEN	1	2	.	.
492		34	31	1	195	362	3	2	.	10	1	.	1	4	3	1	2	1	1	1	.	1	.	0	0	1	0	0	.	1	.	50	3	3	0	FORAGE ARTESIEN	FORRAGE NGUBU	0	1	0	.	1	50	3	FORAGE ARTESIEN	1	2	.	.
493		3	1	2	195	342	3	2	.	6	1	.	1	2	1	2	2	2	1	2	.	2	.	.	.	.	.	.	.	.	.	50	3	3	0	FORAGE ARTESIEN	FORRAGE NGUBU	0	1	0	.	2	50	3	FORAGE ARTESIEN	2	2	.	.
494		10	6	2	195	351	3	1	.	8	2	.	1	4	3	2	2	2	1	2	.	2	.	.	.	.	.	.	.	.	.	50	3	3	0	FORAGE ARTESIEN	FORRAGE NGUBU	0	1	0	.	1	50	3	FORAGE ARTESIEN	3	2	.	.
495		31	31	1	195	353	3	2	.	4	3	.	1	4	3	1	1	2	2	2	.	2	.	.	.	.	.	.	.	.	.	50	3	3	0	FORAGE ARTESIEN	FORRAGE NGUBU	0	1	0	.	3	50	3	FORAGE ARTESIEN	3	2	.	.
496		3	1	2	195	359	3	1	.	7	2	.	1	4	3	2	2	2	1	2	.	1	.	0	1	0	1	0	.	1	.	50	3	3	0	FORAGE ARTESIEN	FORRAGE NGUBU	0	1	0	.	1	50	3	FORAGE ARTESIEN	1	2	.	.
497		32	31	1	195	350	3	2	.	9	1	.	1	4	3	2	2	2	2	2	.	1	.	0	0	1	0	0	.	1	.	50	3	3	0	FORAGE ARTESIEN	FORRAGE NGUBU	0	1	0	.	1	50	3	FORAGE ARTESIEN	1	2	.	.
498		8	6	1	195	360	3	4	.	6	1	.	1	4	3	2	2	1	1	2	.	1	.	0	1	0	0	0	.	1	.	50	3	3	0	FORAGE ARTESIEN	FORRAGE NGUBU	0	1	0	.	1	50	3	FORAGE ARTESIEN	1	2	.	.
499		26	26	1	195	349	3	1	.	10	2	.	1	1	1	2	2	2	2	2	.	1	.	0	0	0	1	0	.	1	.	50	3	3	0	FORAGE ARTESIEN	FORRAGE NGUBU	0	1	0	.	1	50	3	FORAGE ARTESIEN	1	2	.	.
500		14	11	1	193	367	3	4	.	11	2	.	1	4	3	2	1	2	1	2	.	1	.	0	1	0	0	0	PROPRETE	1	.	50	3	3	0	FORAGE ARTESIEN	FORRAGE NGUBU	0	1	0	.	1	50	3	FORAGE ARTESIEN	1	2	.	.
501		45	41	2	193	378	2	2	.	5	6	SANS EMPLOI	1	4	3	2	2	2	1	2	.	1	.	0	1	0	0	0	PROPRETE	1	.	50	3	3	0	FORAGE ARTESIEN	FORRAGE NGUBU	0	1	0	.	1	50	3	FORAGE ARTESIEN	1	2	.	.
502		17	16	1	193	377	2	2	.	6	6	SANS EMPLOI	1	4	3	2	2	2	1	2	.	1	.	0	0	0	1	0	PROPRETE	1	.	50	3	3	0	FORAGE ARTESIEN	FORRAGE NGUBU	0	1	0	.	1	50	3	FORAGE ARTESIEN	1	2	.	.
503		3	1	1	193	365	3	3	.	4	2	.	2	.		2	2	2	2	2	.	2	.	.	.	.	.	.	.	.	.	50	3	3	0	FORAGE ARTESIEN	FORRAGE NGUBU	0	1	0	.	1	50	3	FORAGE ARTESIEN	1	2	.	.
504		6	6	1	193	376	2	4	.	4	3	.	1	3	3	2	1	2	1	1	.	1	.	0	1	1	0	0	PROPRETE	1	.	50	3	3	0	FORAGE ARTESIEN	FORRAGE NGUBU	0	1	0	.	1	50	3	FORAGE ARTESIEN	1	2	.	.
505		23	21	2	193	366	3	1	.	11	2	.	1	3	3	2	1	2	1	2	.	1	.	0	1	0	0	0	.	1	.	50	3	3	0	FORAGE ARTESIEN	FORRAGE NGUBU	0	1	0	.	1	50	3	FORAGE ARTESIEN	1	2	.	.
506		2	1	1	193	364	3	3	.	6	2	.	1	4	3	2	1	2	1	2	.	1	.	0	1	0	0	0	.	1	.	50	3	3	0	FORAGE ARTESIEN	FORRAGE NGUBU	0	1	0	.	1	50	3	FORAGE ARTESIEN	1	2	.	.
507		15	11	1	193	368	3	4	.	3	2	.	1	4	3	2	1	2	2	2	.	1	.	0	1	0	0	0	.	1	.	50	3	3	0	FORAGE ARTESIEN	FORRAGE NGUBU	0	1	0	.	1	50	3	FORAGE ARTESIEN	1	2	.	.
508		25	21	2	193	381	2	2	.	6	1	.	1	4	3	2	1	2	1	1	.	2	.	.	.	.	.	.	.	.	.	50	3	3	0	FORAGE ARTESIEN	FORRAGE NGUBU	0	1	0	.	1	50	3	FORAGE ARTESIEN	1	2	.	.
509		18	16	2	193	370	3	4	.	9	2	.	1	3	3	2	2	2	1	2	.	2	.	.	.	.	.	.	.	.	.	50	3	3	0	FORAGE ARTESIEN	FORRAGE NGUBU	0	1	0	.	1	50	3	FORAGE ARTESIEN	1	2	.	.
510		9	6	1	193	371	3	4	.	9	2	.	1	3	3	2	1	2	1	2	.	1	.	0	1	1	0	0	.	1	.	50	3	3	0	FORAGE ARTESIEN	FORRAGE NGUBU	0	1	0	.	1	50	3	FORAGE ARTESIEN	1	1	0	1
511		32	31	1	193	372	3	4	.	7	1	.	1	5	5	2	2	2	1	1	.	1	.	0	1	0	0	0	.	1	.	50	3	3	0	FORAGE ARTESIEN	FORRAGE NGUBU	0	1	0	.	1	50	3	FORAGE ARTESIEN	1	2	.	.
512		22	21	1	193	375	3	2	.	6	1	.	1	4	3	2	1	2	1	2	.	1	.	0	1	0	1	0	.	1	.	50	3	3	0	FORAGE ARTESIEN	FORRAGE NGUBU	0	1	0	.	1	50	3	FORAGE ARTESIEN	1	2	.	.
513		19	16	1	193	379	2	2	.	8	1	.	1	4	3	2	1	2	1	.	.	2	.	.	.	.	.	.	.	.	.	50	3	3	0	FORAGE ARTESIEN	FORRAGE NGUBU	0	1	0	.	1	50	3	FORAGE ARTESIEN	1	2	.	.
514		22	21	2	193	382	2	2	.	6	1	.	1	4	3	2	1	2	1	2	.	2	.	.	.	.	.	.	.	.	.	50	3	3	0	FORAGE ARTESIEN	FORRAGE NGUBU	0	1	0	.	1	50	3	FORAGE ARTESIEN	1	2	.	.
515		6	6	1	193	383	2	2	.	7	1	.	1	3	3	2	1	2	1	2	.	1	.	1	1	0	0	0	PROPRETE	1	.	50	3	3	0	FORAGE ARTESIEN	FORRAGE NGUBU	0	1	0	.	1	50	3	FORAGE ARTESIEN	1	2	.	.
516		9	6	2	193	373	3	4	.	5	1	.	1	4	3	2	2	2	1	.	.	2	.	.	.	.	.	.	.	.	.	50	3	3	0	FORAGE ARTESIEN	FORRAGE NGUBU	0	1	0	.	1	50	3	FORAGE ARTESIEN	1	1	0	1
517		8	6	1	193	374	3	3	.	7	2	.	1	4	3	2	1	2	1	2	.	1	.	0	1	1	1	0	.	1	.	50	3	3	0	FORAGE ARTESIEN	FORRAGE NGUBU	0	1	0	.	1	50	3	FORAGE ARTESIEN	1	2	.	.
518		25	21	1	193	369	3	4	.	4	6	SANS EMPLOI	1	4	3	2	1	2	2	.	.	2	.	.	.	.	.	.	.	.	.	50	3	3	0	FORAGE ARTESIEN	FORRAGE NGUBU	0	1	0	.	1	50	3	FORAGE ARTESIEN	1	2	.	.
519		7	6	1	193	384	2	2	.	8	1	.	1	4	3	2	1	2	1	2	.	2	.	.	.	.	.	.	.	.	.	50	3	3	0	FORAGE ARTESIEN	FORRAGE NGUBU	0	1	0	.	1	50	3	FORAGE ARTESIEN	1	2	.	.
520		20	16	2	193	380	2	3	.	11	3	.	1	4	3	2	1	2	2	2	.	2	.	.	.	.	.	.	.	.	.	50	3	3	0	FORAGE ARTESIEN	FORRAGE NGUBU	0	1	0	.	1	50	3	FORAGE ARTESIEN	1	2	.	.
521		18	16	1	192	361	1	4	.	4	2	.	1	3	3	1	1	1	1	.	.	1	.	1	0	0	0	0	.	1	.	2	1	3	1	.	BFR 26	0	1	1	.	1	50	3	FORAGE ARTESIEN	1	2	.	.
522		54	51	2	192	364	1	4	.	8	2	.	1	3	3	1	1	1	1	2	.	1	.	0	1	0	0	0	.	1	.	2	1	3	1	.	BFR 26	0	1	0	.	1	50	3	FORAGE ARTESIEN	1	2	.	.
523		60	56	2	192	366	1	4	.	2	2	.	1	1	1	1	1	1	1	2	.	1	.	0	1	0	0	0	.	1	.	2	1	1	1	.	BFR 26	0	1	0	.	1	2	1	.	1	2	.	.
524		9	6	1	192	372	1	4	.	7	2	.	1	6	5	1	1	1	1	.	.	1	.	0	1	0	0	0	.	1	.	2	1	1	1	.	BFR 26	1	1	0	.	1	2	1	.	1	2	.	.
525		2	1	2	192	371	1	4	.	9	2	.	1	3	3	1	1	1	1	2	.	1	.	0	0	1	0	0	.	1	.	2	1	1	1	.	BFR 26	1	1	0	.	1	2	1	.	1	2	.	.
526		5	1	2	192	359	1	4	.	8	2	.	1	3	3	1	1	1	1	2	.	2	.	.	.	.	.	.	.	.	.	2	1	3	1	.	BFR 26	1	1	0	.	1	50	3	FORAGE ARTESIEN	1	2	.	.
527		8	6	1	192	362	1	4	.	5	2	.	1	5	5	1	1	1	1	.	.	1	.	0	1	0	0	0	.	1	.	2	1	1	1	.	BFR 26	1	1	0	.	1	2	1	.	1	2	.	.
528		9	6	1	192	360	1	4	.	7	2	.	1	3	3	1	1	1	1	.	.	1	.	0	1	1	0	0	.	1	.	2	1	1	1	.	BFR 26	1	1	0	.	1	2	1	.	1	2	.	.
529		10	6	1	192	367	1	4	.	4	2	.	1	4	3	1	1	1	1	2	.	2	.	.	.	.	.	.	.	.	.	2	1	3	1	.	BFR 26	1	0	0	.	1	50	3	FORAGE ARTESIEN	1	2	.	.
530		60	56	2	192	376	1	2	.	3	2	.	1	4	3	2	1	2	1	2	.	1	.	1	1	1	1	0	.	1	.	2	1	1	1	.	BFR 26	0	0	1	.	1	2	1	.	1	2	.	.
531		7	6	1	192	374	1	4	.	8	2	.	1	4	3	1	2	2	1	.	.	1	.	0	1	0	0	0	.	1	.	2	1	1	1	.	BFR 26	1	1	0	.	1	2	1	.	1	2	.	.
532		10	6	1	192	373	1	4	.	7	2	.	1	3	3	1	1	2	1	.	.	1	.	0	1	1	0	0	.	1	.	2	1	1	1	.	BFR 26	1	1	0	.	1	2	1	.	1	2	.	.
533		10	6	1	192	377	1	4	.	5	1	.	1	3	3	2	2	2	1	2	.	1	.	1	1	1	1	0	.	1	.	2	1	1	1	.	0	0	0	1	.	1	2	1	.	1	2	.	.
534		7	6	2	192	363	1	4	.	4	2	.	1	5	5	1	1	2	1	2	.	1	.	0	0	1	0	0	.	1	.	2	1	1	1	.	BFR 26	0	1	0	.	1	2	1	.	1	2	.	.
535		10	6	2	192	0	1	4	.	9	2	.	1	4	3	2	1	2	2	2	.	1	.	0	1	0	0	0	.	2	.	2	1	1	1	.	BFR 26	0	1	0	.	1	2	1	.	1	2	.	.
536		13	11	2	192	368	1	4	.	7	2	.	1	3	3	1	1	1	1	2	.	1	.	0	1	0	0	0	.	1	.	2	1	1	1	.	BFR 26	0	1	1	.	1	2	1	.	1	2	.	.
537		3	1	1	192	378	1	2	.	6	2	.	1	5	5	2	1	2	1	2	.	1	.	0	1	0	0	0	.	1	.	2	1	1	1	.	BFR 26	1	1	0	.	1	2	1	.	1	2	.	.
538		10	6	1	192	375	1	2	.	6	2	.	1	3	3	1	1	2	1	2	.	1	.	0	1	1	0	0	.	1	.	2	1	1	1	.	BFR 26	0	1	0	.	1	2	1	.	1	2	.	.
539		10	6	2	192	370	1	4	.	8	2	.	1	5	5	1	1	1	1	2	.	2	.	.	.	.	.	.	.	.	.	2	1	1	1	.	BFR 26	1	1	0	.	1	2	1	.	1	2	.	.
540		21	21	2	195	371	2	1	.	10	4	.	1	4	3	2	1	2	1	2	.	2	.	.	.	.	.	.	.	2	.	2	1	2	1	.	BFR 27	0	1	1	.	1	5	2	.	1	2	.	.
541		15	11	2	195	373	2	2	.	9	1	.	1	3	3	2	1	2	1	2	.	1	.	0	1	0	0	0	PROPRETE	1	.	2	1	2	1	.	BFR 27	0	1	1	.	1	5	2	.	1	2	.	.
542		21	21	2	195	367	2	2	.	11	1	.	1	4	3	1	1	2	1	2	.	2	.	.	.	.	.	.	.	2	.	2	1	2	1	.	BFR 27	0	1	0	.	1	5	2	.	1	2	.	.
543		15	11	2	195	375	2	2	.	5	1	.	1	4	3	1	1	1	1	2	.	1	.	0	1	1	0	0	.	1	.	2	1	1	1	.	BFR 27	0	1	1	.	1	2	1	.	1	2	.	.
544		30	26	1	195	368	2	2	.	3	6	ETUDIANT	1	6	5	2	1	2	1	.	.	1	.	0	1	0	0	0	PROPRETE	1	.	2	1	1	1	.	BFR 27	0	1	0	.	1	2	1	.	1	2	.	.
545		22	21	2	195	370	2	2	.	4	1	.	1	4	3	2	1	2	1	2	.	1	.	0	1	1	0	0	PROPRETE	1	.	2	1	1	1	.	BFR 27	0	1	1	.	1	2	1	.	1	2	.	.
546		20	16	2	195	364	2	1	.	10	2	.	1	5	5	1	1	1	1	2	.	1	.	0	0	0	0	0	PROPRETE	1	.	2	1	1	1	.	BFR 27	0	1	1	.	1	2	1	.	1	2	.	.
547		10	6	1	195	374	2	2	.	7	1	.	1	4	3	1	1	1	1	2	.	2	.	.	.	.	.	.	.	2	.	2	1	1	1	.	BFR 27	0	1	1	.	1	2	1	.	1	2	.	.
548		44	41	2	195	365	2	1	.	3	1	.	1	4	3	2	2	2	2	2	.	1	.	0	1	1	0	0	PROPRETE	1	.	2	1	2	1	.	BFR 27	0	1	1	.	1	5	2	.	1	2	.	.
549		30	26	2	195	369	2	2	.	6	1	.	1	4	3	1	1	1	1	2	.	1	.	0	1	0	0	0	PROPRETE	2	.	2	1	1	1	.	BFR 27	0	1	0	.	1	2	1	.	1	2	.	.
550		6	6	2	195	366	2	2	.	6	6	SANS EMPLOI	1	4	3	2	1	2	1	.	.	1	.	0	1	1	0	0	PROPRETE	1	.	2	1	1	1	.	BFR 27	0	0	1	.	1	2	1	.	1	2	.	.
551		6	6	1	195	372	2	2	.	5	2	.	1	3	3	2	1	2	1	2	.	1	.	0	1	1	0	0	PROPRETE	1	.	2	1	2	1	.	BFR 27	0	1	0	.	1	5	2	.	1	2	.	.
552		21	21	1	195	363	2	2	.	6	1	.	1	3	3	1	1	1	1	.	.	1	.	1	0	0	0	0	PROPRETE	2	.	2	1	1	1	.	BFR 27	0	1	1	.	1	2	1	.	1	2	.	.
553		5	1	1	193	385	2	2	.	11	1	.	1	4	3	2	1	2	1	2	.	1	.	1	1	1	1	0	.	1	.	5	2	2	0	.	SNA NZINDA	0	1	0	.	1	5	2	.	1	2	.	.
554		5	1	1	193	383	2	2	.	7	4	.	1	4	3	2	1	2	1	2	.	2	.	.	.	.	.	.	.	.	.	5	2	2	0	.	SNA NZINDA	0	1	0	.	1	5	2	.	1	2	.	.
555		16	16	1	193	386	2	2	.	5	4	.	1	4	3	2	2	2	1	.	.	1	.	1	1	1	0	0	.	1	.	5	2	2	0	.	SNA NZINDA	0	1	0	.	1	5	2	.	1	2	.	.
556		16	16	1	193	387	2	2	.	9	1	.	1	4	3	2	1	2	1	2	.	1	.	1	1	1	0	0	.	1	.	5	2	2	0	.	SNA NZINDA	0	1	0	.	1	5	2	.	1	2	.	.
557		16	16	1	193	391	2	2	.	4	2	.	1	3	3	2	2	2	2	.	.	2	.	.	.	.	.	.	.	.	.	5	2	2	0	.	SNA NZINDA	0	1	0	.	1	5	2	.	1	2	.	.
558		17	16	1	193	394	2	2	.	7	1	.	1	1	1	2	2	2	2	2	.	2	.	.	.	.	.	.	.	.	.	2	1	2	1	.	BFE 502	0	0	1	.	1	4	2	.	1	2	.	.
559		19	16	1	193	396	2	2	.	5	3	.	1	4	3	2	2	2	1	2	.	1	.	1	1	1	1	0	.	1	.	2	1	1	1	.	BFE 502	0	0	1	.	1	2	1	.	1	2	.	.
560		20	16	1	193	393	2	2	.	4	4	.	2	.		2	1	2	2	2	.	2	.	.	.	.	.	.	.	.	.	2	1	2	1	.	BFE 502	0	0	1	.	1	4	2	.	1	2	.	.
561		25	21	1	193	390	2	2	.	2	3	.	1	3	3	2	1	2	1	2	.	1	.	1	1	0	1	0	.	1	.	2	1	1	1	.	BFE 502	0	1	0	.	1	2	1	.	1	2	.	.
562		25	21	1	193	389	2	2	.	4	1	.	1	4	3	2	2	2	2	2	.	2	.	.	.	.	.	.	.	.	.	2	1	1	1	.	BFE 502	0	1	0	.	1	2	1	.	1	2	.	.
563		35	31	1	193	392	2	2	.	5	2	.	1	3	3	2	1	2	1	1	.	1	.	1	1	1	1	0	.	1	.	2	1	2	1	.	BFR 502	0	1	0	.	1	4	2	.	1	2	.	.
564		38	36	1	193	388	2	2	.	5	2	.	2	.		2	2	2	2	2	.	1	.	1	1	0	1	0	.	1	.	5	2	2	0	.	SNA NZINDA	0	1	0	.	1	4	2	.	1	2	.	.
565		43	41	1	193	384	2	2	.	7	1	.	1	4	3	2	1	2	1	.	.	1	.	1	1	1	1	0	.	1	.	5	2	2	0	.	SNA NZINDA	0	1	0	.	1	4	2	.	1	2	.	.
566		47	46	1	193	394	2	2	.	4	3	.	1	4	3	2	1	2	1	2	.	2	.	.	.	.	.	.	.	.	.	2	1	2	1	.	BFR 520	0	0	1	.	1	4	2	.	1	2	.	.
567		19	16	2	192	379	1	4	.	8	2	.	1	3	3	1	1	1	1	1	.	1	.	0	1	1	0	0	.	1	.	5	2	1	1	.	SNA NZINDA	0	1	0	.	1	2	1	.	1	2	.	.
568		30	26	1	192	385	1	4	.	5	2	.	1	4	3	2	1	2	1	.	.	1	.	0	0	1	1	0	.	1	.	5	2	1	1	.	SNA NZINDA	0	1	0	.	1	2	1	.	2	2	.	.
569		34	31	2	192	381	1	2	.	5	2	.	1	4	3	2	2	2	2	1	.	1	.	0	1	1	0	0	.	1	.	5	2	2	0	.	SNA NZINDA	0	1	0	.	1	5	2	.	2	2	.	.
570		7	6	1	192	382	1	4	.	6	2	.	1	4	3	2	2	2	1	2	.	1	.	0	1	1	0	0	.	1	.	5	2	1	1	.	SNA NZINDA	0	1	0	.	1	2	1	.	3	2	.	.
571		7	6	1	192	383	1	4	.	7	6	SANS EMPLOI	1	4	3	2	2	2	1	2	.	2	.	.	.	.	.	.	.	.	.	5	2	1	1	.	SNA NZINDA	0	1	0	.	1	2	1	.	2	2	.	.
572		47	46	2	192	394	1	4	.	4	2	.	2	.		2	2	2	2	.	.	2	.	.	.	.	.	.	.	.	.	5	2	1	1	.	SNA NZINDA	0	1	0	.	1	2	1	.	1	2	.	.
573		27	26	2	192	390	1	4	.	4	2	.	2	.		2	2	1	1	2	.	2	.	.	.	.	.	.	.	.	.	5	2	2	0	.	SNA NZINDA	0	1	0	.	1	5	2	.	1	2	.	.
574		6	6	1	192	384	1	4	.	9	2	.	1	2	1	2	1	2	1	2	.	2	.	.	.	.	.	.	.	.	.	5	2	2	0	.	SNA NZINDA	0	1	0	.	1	5	2	.	3	2	.	.
575		44	41	1	192	391	1	4	.	2	2	.	1	3	3	2	1	2	1	.	.	1	.	0	1	1	0	0	.	1	.	5	2	1	1	.	SNA NZINDA	0	1	0	.	1	2	1	.	1	2	.	.
576		50	46	1	192	386	1	4	.	8	2	.	1	4	3	2	2	2	1	.	.	2	.	.	.	.	.	.	.	.	.	5	2	1	1	.	SNA NZINDA	0	1	0	.	1	2	1	.	3	2	.	.
577		48	46	2	192	395	1	4	.	5	6	SANS EMPLOI	2	.		2	1	2	1	2	.	1	.	0	1	0	0	0	.	1	.	5	2	1	1	.	SNA NZINDA	0	1	0	.	1	2	1	.	1	1	0	1
578		10	6	2	192	396	1	4	.	7	2	.	1	4	3	2	2	2	1	2	.	1	.	0	1	0	1	0	.	1	.	5	2	2	0	.	SNA NZINDA	0	1	0	.	1	5	2	.	1	1	0	1
579		47	46	2	192	388	1	4	.	4	6	SANS EMPLOI	2	.		2	2	2	2	2	.	1	.	0	1	1	1	0	.	1	.	5	2	1	1	.	SNA NZINDA	0	1	0	.	1	2	1	.	1	2	.	.
580		10	6	1	192	397	1	4	.	6	2	.	2	.		2	2	2	1	2	.	2	.	.	.	.	.	.	.	.	.	5	2	1	1	.	SNA NZINDA	0	1	0	.	1	2	1	.	1	2	.	.
581		10	6	2	192	392	1	4	.	5	2	.	1	4	3	2	1	2	2	.	.	2	.	.	.	.	.	.	.	.	.	5	2	1	1	.	SNA NZINDA	0	1	0	.	1	2	1	.	1	2	.	.
582		15	11	2	192	393	1	4	.	10	2	.	1	4	3	2	2	2	1	2	.	2	.	.	.	.	.	.	.	.	.	2	1	1	1	.	SNA NZINDA	0	1	0	.	1	2	1	.	1	2	.	.
583		8	6	2	192	398	1	4	.	8	2	.	1	1	1	2	1	2	1	.	.	1	.	0	1	1	0	0	.	1	.	5	2	1	1	.	SNA NZINDA	0	1	0	.	1	2	1	.	1	2	.	.
584		52	51	1	192	389	1	4	.	9	2	.	1	3	3	2	1	1	1	.	.	1	.	0	1	0	1	0	.	1	.	5	2	1	1	.	SNA NZINDA	0	1	0	.	1	2	1	.	3	2	.	.
585		40	36	1	192	387	1	4	.	6	2	.	1	4	3	2	2	2	1	.	.	2	.	.	.	.	.	.	.	.	.	5	2	1	1	.	SNA NZINDA	0	1	0	.	1	2	1	.	3	2	.	.
586		35	31	2	192	380	1	4	.	8	2	.	1	3	3	1	1	1	1	2	.	1	.	0	1	0	1	0	.	1	.	2	1	2	1	.	BFE 5.01	0	0	1	.	1	5	2	.	3	2	.	.
587		8	6	1	192	399	1	4	.	5	2	.	2	.		1	1	2	1	2	.	2	.	.	.	.	.	.	.	.	.	5	2	1	1	.	SNA NZINDA	0	1	0	.	1	2	1	.	3	2	.	.
588		14	11	2	193	402	1	4	.	4	2	.	1	2	1	2	1	2	1	2	.	1	.	1	1	0	1	0	.	1	.	5	2	2	0	.	SNA NZINDA	0	1	0	.	1	5	2	.	1	2	.	.
589		47	46	2	193	398	1	4	.	6	2	.	1	4	3	2	1	2	1	2	.	2	.	.	.	.	.	.	.	.	.	5	2	2	0	.	SNA NZINDA	0	1	0	.	1	5	2	.	1	2	.	.
590		35	31	2	193	416	1	4	.	6	2	.	1	3	3	2	2	2	1	2	.	2	.	.	.	.	.	.	.	.	.	5	2	2	0	.	SNA NZINDA	0	1	0	.	1	5	2	.	1	2	.	.
591		35	31	1	193	339	1	4	.	4	2	.	1	3	3	2	1	2	1	.	.	1	.	0	1	1	1	0	.	1	.	5	2	2	0	.	SNA NZINDA	0	1	0	.	1	5	2	.	1	2	.	.
592		52	51	1	193	410	1	4	.	3	6	SANS EMPLOI	1	3	3	2	2	2	2	2	.	1	.	1	1	1	1	0	.	1	.	5	2	2	0	.	SNA NZINDA	0	1	0	.	1	5	2	.	1	2	.	.
593		52	51	1	193	415	1	4	.	4	2	.	2	.		2	1	2	1	2	.	2	.	.	.	.	.	.	.	.	.	5	2	2	0	.	SNA NZINDA	0	1	0	.	1	5	2	.	1	2	.	.
594		6	6	2	193	407	1	4	.	4	2	.	1	2	1	2	2	2	2	2	.	1	.	1	1	0	1	0	.	1	.	5	2	2	0	.	SNA NZINDA	0	1	0	.	1	5	2	.	1	2	.	.
595		34	31	2	193	397	1	4	.	5	2	.	1	2	1	2	2	2	1	2	.	1	.	1	1	0	1	0	.	1	.	5	2	2	0	.	SNA NZINDA	0	1	0	.	1	5	2	.	1	2	.	.
596		6	6	1	193	414	1	4	.	6	2	.	2	.		2	2	2	2	2	.	2	.	.	.	.	.	.	.	.	.	5	2	2	0	.	SNA NZINDA	0	1	0	.	1	5	2	.	1	2	.	.
597		46	46	2	193	401	1	4	.	8	2	.	1	4	3	2	2	2	2	2	.	2	.	.	.	.	.	.	.	.	.	5	2	2	0	.	SNA NZINDA	0	1	0	.	1	5	2	.	1	2	.	.
598		48	46	2	193	413	1	4	.	8	2	.	1	4	3	2	2	2	2	2	.	2	.	.	.	.	.	.	.	.	.	5	2	2	0	.	SNA NZINDA	0	1	0	.	1	5	2	.	1	2	.	.
599		47	46	1	193	401	1	4	.	3	2	.	1	4	3	2	1	2	1	2	.	1	.	0	1	1	1	0	.	1	.	5	2	2	0	.	SNA NZINDA	0	1	0	.	1	5	2	.	1	2	.	.
600		33	31	2	193	411	1	4	.	5	2	.	1	4	3	2	2	2	1	2	.	1	.	0	1	1	1	0	.	1	.	5	2	2	0	.	SNA NZINDA	0	1	0	.	1	5	2	.	1	2	.	.
601		10	6	1	193	405	1	4	.	7	2	.	1	2	1	2	1	2	1	2	.	1	.	1	0	1	1	0	.	1	.	5	2	2	0	.	SNA NZINDA	0	1	0	.	1	5	2	.	1	2	.	.
602		48	46	2	193	409	1	4	.	4	2	.	1	4	3	2	2	2	2	2	.	2	.	.	.	.	.	.	.	.	.	5	2	2	0	.	SNA NZINDA	0	1	0	.	1	5	2	.	1	2	.	.
603		7	6	1	193	417	1	4	.	8	2	.	2	.		2	2	2	1	2	.	2	.	.	.	.	.	.	.	.	.	5	2	2	0	.	SNA NZINDA	0	1	0	.	1	5	2	.	1	2	.	.
604		51	51	1	193	400	1	4	.	3	2	.	1	4	3	2	2	2	1	2	.	1	.	0	1	1	1	0	.	1	.	5	2	2	0	.	SNA NZINDA	0	1	0	.	1	5	2	.	1	2	.	.
605		49	46	2	193	412	1	4	.	6	2	.	1	2	1	2	1	2	1	2	.	2	.	.	.	.	.	.	.	.	.	5	2	2	0	.	SNA NZINDA	0	1	0	.	1	5	2	.	1	2	.	.
606		33	31	2	193	406	1	4	.	3	2	.	1	2	1	2	2	2	2	2	.	2	.	.	.	.	.	.	.	.	.	5	2	2	0	.	SNA NZINDA	0	1	0	.	1	5	2	.	1	2	.	.
607		16	16	2	193	403	1	4	.	7	2	.	1	4	3	2	2	2	2	2	.	1	.	1	0	1	0	0	.	1	.	5	2	2	0	.	SNA NZINDA	0	1	0	.	1	5	2	.	1	2	.	.
608		28	26	2	193	408	1	4	.	5	2	.	1	3	3	2	1	2	1	2	.	2	.	.	.	.	.	.	.	.	.	5	2	2	0	.	SNA NZINDA	0	1	0	.	1	5	2	.	1	2	.	.
609		6	6	1	195	381	1	2	.	8	3	.	1	4	3	2	2	2	1	1	.	2	.	.	.	.	.	.	.	.	.	2	1	2	1	.	386	1	0	0	.	1	5	2	.	1	2	.	.
610		28	26	1	195	389	1	1	.	6	3	.	1	6	5	2	2	2	1	.	.	1	.	0	1	0	0	0	.	1	.	2	1	2	1	.	386	0	0	1	.	1	5	2	.	3	2	.	.
611		24	21	2	195	376	1	1	.	5	3	.	2	.		2	2	2	1	1	.	2	.	.	.	.	.	.	.	.	.	2	1	1	1	.	386	0	1	0	.	1	2	1	.	1	2	.	.
612		18	16	2	195	377	1	2	.	5	2	.	1	3	3	1	1	1	1	2	.	2	.	.	.	.	.	.	.	.	.	2	1	1	1	.	386	1	0	0	.	2	2	1	.	2	2	.	.
613		8	6	1	195	378	1	2	.	7	3	.	1	4	3	1	1	1	1	1	.	1	.	0	1	0	0	0	.	1	.	2	1	1	1	.	386	0	1	0	.	1	2	1	.	1	2	.	.
614		16	16	2	195	391	2	3	.	9	2	.	1	4	3	2	2	1	1	2	.	1	.	0	0	0	1	0	.	1	.	2	1	2	1	.	386	0	1	0	.	3	5	2	.	1	2	.	.
615		32	31	1	195	380	1	4	.	6	1	.	1	5	5	1	1	1	1	2	.	1	.	0	0	1	0	0	.	1	.	2	1	1	1	.	386	0	0	1	.	1	2	1	.	1	2	.	.
616		24	21	2	195	379	1	2	.	3	3	.	1	4	3	2	1	2	1	2	.	1	.	1	0	0	0	0	.	1	.	2	1	1	1	.	386	0	1	0	.	3	2	1	.	1	2	.	.
617		33	31	1	195	382	1	4	.	15	2	.	1	5	5	1	1	1	1	2	.	1	.	0	0	0	1	0	.	1	.	2	1	1	1	.	386	0	1	0	.	1	2	1	.	1	2	.	.
618		22	21	2	195	383	1	3	.	7	2	.	1	5	5	2	2	2	1	2	.	1	.	0	0	1	0	0	.	1	.	2	1	5	1	.	386	1	0	0	.	1	3	5	.	1	2	.	.
619		34	31	1	195	385	1	2	.	6	3	.	1	4	3	1	1	2	2	2	.	1	.	0	1	0	0	0	.	1	.	2	1	1	1	.	386	0	1	0	.	1	2	1	.	1	2	.	.
620		7	6	1	195	390	1	2	.	4	2	.	1	5	5	1	1	2	1	2	.	2	.	.	.	.	.	.	.	.	.	2	1	1	1	.	386	0	1	0	.	1	2	1	.	1	2	.	.
621		11	11	2	195	387	1	1	.	8	3	.	2	.		2	2	2	2	2	.	2	.	.	.	.	.	.	.	.	.	2	1	2	1	.	386	0	1	0	.	1	5	2	.	1	2	.	.
622		27	26	2	195	384	1	1	.	8	3	.	2	.		2	2	2	2	2	.	2	.	.	.	.	.	.	.	.	.	2	1	2	1	.	386	0	1	0	.	1	5	2	.	1	2	.	.
623		8	6	1	195	388	1	3	.	9	3	.	1	4	3	2	2	2	1	2	.	2	.	.	.	.	.	.	.	.	.	2	1	1	1	.	386	0	1	0	.	1	2	1	.	1	2	.	.
624		24	21	1	195	395	1	2	.	4	3	.	1	3	3	2	2	2	1	2	.	2	.	.	.	.	.	.	.	.	.	2	1	1	1	.	BFR 27	0	0	1	.	2	2	1	.	2	1	0	1
625		39	36	1	195	393	1	2	.	5	3	.	1	3	3	1	1	1	1	2	.	1	.	0	1	0	0	0	.	1	.	2	1	1	1	.	BFR 27	0	1	0	.	1	2	1	.	1	1	1	0
626		25	21	2	195	396	2	2	.	11	2	.	1	5	5	1	1	1	1	2	.	1	.	0	1	0	0	0	.	1	.	2	1	1	1	.	BFU 05	0	1	0	.	1	2	1	.	1	2	.	.
627		38	36	1	195	399	1	1	.	4	1	.	1	6	5	2	2	2	1	.	.	1	.	0	0	0	1	0	.	1	.	2	1	5	1	.	BFU 05	0	1	0	.	3	3	5	.	1	1	0	1
628		9	6	1	195	394	1	1	.	6	2	.	1	3	3	1	1	2	1	2	.	2	.	.	.	.	.	.	.	.	.	2	1	1	1	.	BFR 27	0	1	0	.	1	2	1	.	1	2	.	.
629		11	11	2	195	397	1	1	.	11	1	.	2	.		2	2	2	1	2	.	2	.	.	.	.	.	.	.	.	.	2	1	1	1	.	BFU 05	0	1	0	.	1	2	1	.	3	2	.	.
630		22	21	2	195	398	1	1	.	7	4	.	1	2	1	2	2	2	2	2	.	2	.	.	.	.	.	.	.	.	.	2	1	1	1	.	BFU 05	1	0	0	.	1	2	1	.	1	2	.	.
631		28	26	1	195	392	1	1	.	7	1	.	1	4	3	2	2	2	1	2	.	2	.	.	.	.	.	.	.	.	.	2	1	2	1	.	BFR 27	0	0	1	.	1	5	2	.	1	2	.	.
632		18	16	2	193	420	2	2	.	5	1	.	1	4	3	2	2	2	1	2	.	1	.	0	1	1	0	0	PROPRETE	2	.	2	1	2	1	.	424	0	1	1	.	1	5	2	.	1	2	.	.
633		30	26	1	193	427	3	1	.	3	1	.	1	3	3	2	2	2	1	.	.	1	.	0	0	0	0	0	PROPRETE	2	.	5	2	2	0	.	0	0	1	0	.	1	5	2	.	1	2	.	.
634		13	11	2	193	423	3	2	.	8	1	.	1	6	5	2	1	2	1	2	.	1	.	0	0	0	0	0	PROPRETE	2	.	2	1	1	1	.	BFU 03	0	1	1	.	1	2	1	.	1	2	.	.
635		2	1	2	193	418	1	4	.	6	1	.	1	4	3	2	2	2	1	1	.	1	.	0	0	0	0	0	PROPRETE	2	.	2	1	1	1	.	424	0	1	1	.	1	2	1	.	1	2	.	.
636		10	6	1	193	425	3	1	.	6	2	.	1	2	1	2	1	2	1	.	.	2	.	.	.	.	.	.	.	2	.	5	2	2	0	.	0	0	0	1	.	1	5	2	.	1	2	.	.
637		26	26	1	193	419	1	2	.	4	2	.	1	4	3	2	2	2	1	.	.	1	.	0	1	0	0	0	PROPRETE	1	.	2	1	1	1	.	424	0	1	1	.	1	2	1	.	1	2	.	.
638		9	6	1	193	421	2	1	.	6	3	.	1	4	3	2	2	2	2	.	.	2	.	.	.	.	.	.	.	2	.	2	1	1	1	.	BFU 03	0	1	1	.	1	2	1	.	1	2	.	.
639		16	16	1	193	426	3	1	.	6	1	.	1	4	3	2	2	2	1	2	.	1	.	0	0	0	0	0	PROPRETE	2	.	5	2	2	0	.	0	1	1	0	.	1	5	2	.	1	2	.	.
640		28	26	2	193	422	2	2	.	5	1	.	1	4	3	2	2	2	1	2	.	2	.	.	.	.	.	.	.	2	.	2	1	1	1	.	BFU 03	0	1	0	.	1	2	1	.	1	2	.	.
[truncated: 82 more columns]
