# Supplementary material for: Typhoid fever outbreak in the Democratic Republic of Congo: Case control and ecological study
Source: PLoS Negl Trop Dis. 2018 Oct 3;12(10):e0006795. doi: 10.1371/journal.pntd.0006795 (PMC6188896; doi:10.1371/journal.pntd.0006795)
Supplement: S3 Spreadsheet — (XLSX) [file pntd.0006795.s008.xlsx]

## Sheet: donnees visites
										Donnees Matin (Ma)							Donnees Midi (Mi)							Donnees ApresMidi (ApMi)						Donnees Repetition (Rep)																	Summary	Notes about how water test data were categorised by source
ID	Type	AdS	Prix (FC/25l)	Tuyaux sol (Y/N)	Propreté (Y/N)	Latrines (Y/N)	Drainage (Y/N)	date_Ma	Meteo_Ma	pH_Ma	Turb_Ma (TU)	FRC_Ma (mg/l)	TRC_Ma (mg/l)	Col_Ma (#/100ml)	date_Mi	Meteo_Mi	pH_Mi	Turb_Mi (TU)	FRC_Mi (mg/l)	TRC_Mi (mg/l)	Col_Mi (#/100ml)	date_ApMi	Meteo_ApMi	pH_ApMi	Turb_ApMi (TU)	FRC_ApMi (mg/l)	TRC_ApMi (mg/l)	Colonies_ApMi (#/100ml)	Date_Rep	Time_Rep	Meteo_Rep	pH_Rep	Turb_Rep (TU)	FRC_Rep (mg/l)	TRC_Rep (mg/l)	Colonies_Rep (#/100ml)	Date_Rep	Time_Rep	Meteo_Rep	pH_Rep	Turb_Rep (TU)	FRC_Rep (mg/l)	TRC_Rep (mg/l)	Colonies_Rep (#/100ml)			TTC	Mode was used in preference to any middle category, which was used in preference to category obtained by averaging all replicate values
BFU_12	BF	PlateauM	100	N	NA	NA	NA	2013-03-16	S	7.6	5	0.09	0.1	3	2013-03-18	S	7.6	5	0.3	0.6	0	2013-03-13	S	7.6	5	0.52	NA	0	2013-04-04	Mi	S	7.6	5	0.03	0.1	32											11-100	modal category
BFU_21	BF	PlateauM	100	N	NA	NA	NA	2013-03-16	S	7.8	5	1.63	1.5	0	2013-03-22	S	7.6	5	0.03	0	298	2013-03-13	S	7.6	5	0.48	NA	0	2013-04-04	Mi	S	7.6	5	0.02	0.1	12											101-1000	category using averaged values
BFR_57	BF	PlateauM	100	N	NA	NA	NA	2013-03-19	S	7.8	5	0.06	0.1	92	2013-03-16	S	7.6	5	0.11	0.1	0	2013-03-22	S	7.6	5	0	0	129	2013-04-04	Mi	S	7.6	5	0	0	26											11-100	modal category
BFR_12	BF	PlateauM	100	N	NA	NA	NA	2013-03-16	S	7.6	5	1.1	1.5	0	2013-03-18	S	7.6	5	0.47	0.6	0	2013-03-22	S	7.6	5	0	0	104	2013-04-04	Mi	S	7.6	5	0.04	0.1	48											11-100	category using averaged values
BFU_13	BF	StFrXavier	100	N	NA	NA	NA	2013-03-16	S	7.6	5	1.32	1.5	0	2013-03-18	S	7.6	5	0.24	0.3	0	2013-03-13	S	7.6	5	0.4	NA	0	2013-04-04	Mi	S	7.6	5	0	0	22											11-100	modal category
BFR_11	BF	StFrXavier	100	N	NA	NA	NA	2013-03-19	S	7.6	5	0.06	0.1	150	2013-03-16	S	7.6	5	1.24	1.5	0	2013-03-13	S	7.6	5	0.46	NA	0	2013-04-04	Mi	S	7.6	5	0	0	90											101-1000	category using averaged values
BFU_27	BF	Plateau1	100	N	NA	NA	NA	2013-03-19	S	7.6	5	0.04	0.1	68	2013-03-16	S	7.6	5	0.4	0.6	0	2013-03-23	P	7.6	5	0	0	150	2013-04-04	Mi	S	7.6	5	0.06	0.1	28											11-100	modal category
BFR_10	BF	Plateau1	100	N	NA	NA	NA	2013-03-21	S	7.4	5	0	0	74	2013-03-13	S	7.8	5	0.25	NA	0	2013-03-23	P	7.6	5	0	0	150	2013-04-04	Mi	S	7.6	5	0	0	24											11-100	modal category
BFR_09	BF	Plateau1	100	N	NA	NA	NA	2013-03-21	S	7.6	5	0.03	0.1	150	2013-03-13	S	7.6	5	0.17	NA	39	2013-03-23	P	7.6	5	0	0	150	2013-04-04	Mi	S	7.6	5	0.02	0.1	38											101-1000	modal category
BFR_01	BF	Plateau1	100	N	NA	NA	NA	2013-03-21	S	7.6	5	0	0	87	2013-03-13	S	7.6	5	0.17	NA	0	2013-03-23	P	7.6	5	0.19	0.1	150	2013-04-04	Mi	S	7.6	5	0	0.1	50											11-100	modal category
BFU_23	BF	PlateauM	100	N	NA	NA	NA	2013-03-19	S	7.6	5	0.02	0.1	75	2013-03-25	S	7.6	5	0.09	0.1	0	2013-03-23	P	7.6	5	0	0	0																			0	modal category
BFU_01	BF	PlateauM	100	N	NA	NA	NA	2013-03-19	S	7.6	5	0.08	0.1	75	2013-03-25	S	7.6	5	0	0	120	2013-03-23	P	7.6	5	0	0	72																			11-100	modal category
BFU_02	BF	PlateauM	100	N	NA	NA	NA	2013-03-19	S	7.6	5	0.01	0.1	19	2013-03-25	S	7.6	5	0	0	136																										11-100	category using averaged values
BFU_03	BF	Lukolela	100	N	NA	NA	NA	2013-03-19	S	7.6	5	0.13	0.1	26	2013-03-25	S	7.6	5	0.01	0	122	2013-03-23	P	7.6	5	0	0	72	2013-03-05	AM	P	7.6	5	0.02	0.1	2000											11-100	modal category
BFU_04	BF	Lukolela	100	N	NA	NA	NA	2013-03-19	S	7.6	5	0.14	0.1	150	2013-03-25	S	7.6	5	0	0	124	2013-03-23	P	7.6	5	0	0	76	2013-03-05	AM	P	7.6	5	0.03	0.1	2000											101-1000	modal category
BFU_05	BF	Lukolela	100	N	NA	NA	NA	2013-03-19	S	7.6	5	0	0	150	2013-03-25	S	7.6	5	0	0	115	2013-03-23	P	7.6	5	0.04	0.1	70	2013-03-05	AM	P	7.6	5	0.03	0.1	2000											101-1000	modal category
BFR_28	BF	Lukolela	100	N	NA	NA	NA	2013-03-19	S	7.6	5	0	0	45	2013-03-25	S	7.6	5	0	0	103	2013-03-23	P	7.4	5	0	0	129	2013-03-05	AM	P	7.6	5	0.02	0.1	246											101-1000	modal category
BFU_06	BF	Lukolela	100	N	NA	NA	NA	2013-03-19	S	7.6	5	0.01	0.1	28	2013-03-25	S	7.6	5	0.01	0	102	2013-03-23	P	7.6	5	0.02	0.1	197	2013-03-05	AM	P	7.6	5	0.03	0.1	224											101-1000	modal category
BFR_27	BF	Lukolela	100	N	NA	NA	NA	2013-03-19	S	7.6	5	0	0	34	2013-03-25	S	7.6	5	0	0	115	2013-03-23	P	7.6	5	0	0	139	2013-03-05	AM	P	7.6	5	0.02	0.1	280											101-1000	modal category
BFU_22	BF	Lukolela	100	N	NA	NA	NA	2013-03-19	S	7.6	5	0.1	0.1	42	2013-03-26	S	7.6	5	0	0	300	2013-03-23	P	7.6	5	0.18	0.1	117	2013-03-05	AM	P	7.6	5	0.03	0.1	72											101-1000	modal category
BFR_13	BF	StFrXavier	100	N	NA	NA	NA	2013-03-16	S	7.6	5	0.85	1	0	2013-03-26	S	7.6	5	0	0	123	2013-03-23	P	7.4	5	0	0	101	2013-03-05	AM	P	7.6	5	0.01	0.1	2000											101-1000	modal category
BFR_26	BF	Lukolela	0	N	NA	NA	NA	2013-03-26	P	7.6	5	0	0	199	2013-03-18	S	7.6	5	0.05	0.1	16	2013-03-22	S	7.6	5	0	0	188																			101-1000	modal category
BFU_07	BF	Bongisa	100	N	NA	NA	NA	2013-03-26	P	7.6	5	0	0	147	2013-03-18	S	7.6	5	0.03	0.1	2	2013-03-22	S	7.6	5	0	0	89																			101-1000	middle category
BFU_24	BF	Bongisa	100	N	NA	NA	NA	2013-03-26	P	7.6	5	0	0	151	2013-03-18	S	7.6	5	0.12	0.1	1	2013-03-22	S	7.6	5	0	0	92																			11-100	middle category
BFU_25	BF	Bongisa	100	N	NA	NA	NA	2013-03-26	P	7.6	5	0	0	180	2013-03-18	S	7.8	5	0.04	0.1	2	2013-03-22	S	7.6	5	0.01	0	96																			11-100	middle category
BFU_08	BF	Bongisa	100	N	NA	NA	NA	2013-03-26	P	7.6	5	0.01	0.1	167	2013-03-18	S	7.6	5	0.13	0.1	6	2013-03-16	S	7.6	5	0.51	0.6	0																			11-100	middle category, or averaged values (same result)
BFR_25	BF	Bongisa	100	N	NA	NA	NA	2013-03-26	P	7.6	5	0	0	155	2013-03-18	S	7.6	5	0.05	0.1	94	2013-03-22	S	7.6	5	0	0	96																			11-100	category using averaged values
BFR_23	BF	Bongisa	100	N	NA	NA	NA	2013-03-26	P	7.6	5	0	0	175	2013-03-18	S	7.6	5	0.05	0.1	0	2013-03-22	S	7.6	5	0	0	76																			11-100	category using averaged values
BFU_09	BF	Bongisa	100	N	NA	NA	NA	2013-03-26	P	7.6	5	0.07	0.1	104	2013-03-14	S	7.6	5	0.1	NA	7	2013-03-22	S	7.6	5	0	0	98																			11-100	middle category
BFU_28	BF	Nzinda2	100	N	NA	NA	NA	2013-03-26	P	7.6	5	0	0	111	2013-03-14	S	7.8	5	0.01	NA	150	2013-03-22	S	7.6	5	0	0	136																			101-1000	modal category
BFU_26	BF	Nzinda2	100	N	NA	NA	NA	2013-03-26	P	7.6	5	0	0	129	2013-03-14	S	7.6	5	0.09	NA	2	2013-03-16	S	7.6	5	0.22	0.3	0																			11-100	category using averaged values
BFU_10	BF	Bongisa	100	N	NA	NA	NA	2013-03-26	P	7.6	5	0.05	0.1	96	2013-03-23	P	7.6	5	0.01	0	111	2013-03-22	S	7.6	5	0	0	150																			101-1000	modal category
BFE_3_07	BF	Nzinda2	100	N	NA	NA	NA	2013-03-21	S	7.6	5	0	0	150	2013-03-14	S	7.6	5	0.06	NA	12	2013-03-20	S	7.6	5	0.08	0.1	150	2013-04-08	AM	S	7.6	5	0.59	1.01	0	2013-04-10	AM	S	7.6	5	0.01	0.1	274			101-1000	modal category
BFE_3_04	BF	Nzinda2	100	N	NA	NA	NA	2013-03-21	S	7.6	5	0	0	75	2013-04-05	S	7.6	5	0.03	0.1	2000	2013-03-20	S	7.6	5	0.04	0.1	150	2013-04-08	AM	S	7.6	5	1.82	1.9	0	2013-04-10	AM	S	7.6	5	0.03	0.1	260			101-1000	modal category
BFE_3_09	BF	Nzinda2	100	N	NA	NA	NA	2013-03-21	S	7.6	5	0	0	150	2013-04-05	S	7.6	5	0.05	0.1	2000	2013-03-20	S	7.6	5	0.02	0	150	2013-04-08	AM	S	7.6	5	1.94	2.04	0	2013-04-10	AM	S	7.6	5	0.04	0.1	182			101-1000	modal category
BFE_3_52	BF	Nzinda2	100	N	NA	NA	NA	2013-03-21	S	7.6	5	0.1	0.1	54	2013-04-05	S	7.6	5	0.01	0.1	150	2013-03-20	S	7.6	5	0	0	150	2013-04-08	AM	S	7.6	5	1.5	1.61	0	2013-04-10	AM	S	7.6	5	0.04	0.1	180			101-1000	modal category
BFR_21	BF	Nzinda2	100	N	NA	NA	NA	2013-03-21	S	7.4	5	0.05	0.1	40	2013-04-05	S	7.6	5	0.03	0.1	200	2013-03-20	P	7.6	5	0	0	150	2013-04-08	AM	S	7.6	5	0.55	0.55	0	2013-04-10	AM	S	7.6	5	0.04	0.1	18			101-1000	modal category
BFR_22	BF	Nzinda2	100	N	NA	NA	NA	2013-03-21	S	7.6	5	0	0	28	2013-04-05	S	7.6	5	0.08	0.1	2000	2013-03-20	S	7.6	5	0.03	0	150	2013-04-08	AM	S	7.6	5	2.25	2.26	0	2013-04-10	AM	S	7.6	5	0.03	0.1	302			101-1000	modal category
BFE_3_02	BF	Nzinda2	100	N	NA	NA	NA	2013-03-21	S	7.6	5	0.04	0.1	150	2013-04-05	S	7.6	5	0.03	0.1	2000	2013-03-20	P	7.6	5	0.12	0.1	93	2013-04-08	AM	S	7.6	5	1.87	1.89	0	2013-04-10	AM	S	7.6	5	0.04	0.1	204			101-1000	middle category
BFE_3_03	BF	Nzinda2	100	N	NA	NA	NA	2013-03-21	S	7.6	5	0	0	66	2013-04-05	S	7.6	5	0.04	0.1	2000								2013-04-08	AM	S	7.6	5	1.9	1.9	0	2013-04-10	AM	S	7.6	5	0.03	0.1	128			101-1000	category using averaged values
BFE_3_08	BF	Nzinda2	100	N	NA	NA	NA	2013-03-21	S	7.6	5	0.02	0.1	150	2013-04-05	S	7.6	5	0.02	0.1	2000								2013-04-08	AM	S	7.6	5	2.01	2.09	0	2013-04-10	AM	S	7.6	5						101-1000	modal category
BFR_14	BF	StFrXavier	100	N	NA	NA	NA	2013-03-21	S	7.6	5	0	0	150	2013-04-05	S	7.6	5	0.03	0.1	118	2013-03-20	P	7.6	5	0	0	150	2013-04-08	AM	S	7.6	5	1.84	1.91	0	2013-04-10	AM	S	7.6	5	0.04	0.1	318			101-1000	modal category
BFE_3_06	BF	Nzinda3	100	N	NA	NA	NA	2013-04-04	S	7.6	5	0.03	0.1	182	2013-04-06	S	7.6	5	0.03	0.1	90	2014-03-08	S	7.6	5	0.6	0.6	0																			101-1000	category using averaged values
BFE_4_04	BF	Nzinda3	100	N	NA	NA	NA	2013-03-27	S	7.6	5	0	0	226	2013-04-04	S	7.6	5	0.03	0.1	112	2013-04-08	S	7.6	5	0.57	0.57	0																			101-1000	modal category
BFE_3_43	BF	Nzinda3	100	N	NA	NA	NA								2013-04-06	S	7.6	5	0.03	0.1	84	2013-04-08	S	7.6	5	0.21	0.21	26																			11-100	modal category
BFE_3_14	BF	Nzinda3	100	N	NA	NA	NA	2013-04-04	S	7.6	5	0.03	0.1	210	2013-04-06	S	7.6	5	0.04	0.1	56	2013-04-08	S	7.6	5	0.04	0.1	64																			11-100	modal category
BFE_3_42	BF	Nzinda3	100	N	NA	NA	NA	2013-04-04	S	7.6	5	0.06	0.1	130	2013-04-06	S	7.6	5	0.04	0.1	78	2013-04-08	S	7.6	5	0.04	0.1	136																			101-1000	modal category
BFE_3_13	BF	Nzinda3	100	N	NA	NA	NA	2013-03-27	S	7.6	5	0	0	266	2013-03-23	P	7.6	5	0	0	86	2013-04-06	S	7.6	5	0.02	0.1																				101-1000	category using averaged values
BFE_3_24	BF	Nzinda3	100	N	NA	NA	NA	2013-03-27	S	7.6	5	0	0	206	2013-03-26	S	7.6	5	0	0	141	2013-04-08	S	7.6	5	0.02	0.1	184																			101-1000	modal category
BFE_3_25	BF	Nzinda3	100	N	NA	NA	NA	2013-03-27	S	7.6	5	0	0	206	2013-03-26	S	7.6	5	0	0	146	2013-04-08	S	7.6	5	0.02	0.1	190																			101-1000	modal category
BFE_3_26	BF	Nzinda3	100	N	NA	NA	NA	2013-03-27	S	7.6	5	0	0	318	2013-03-26	S	7.6	5	0	0	159	2013-04-08	S	7.6	5	0.05	0.1	96																			101-1000	modal category
BFE_5_01	BF	AnCombat	100	N	NA	NA	NA	2013-04-04	S	7.8	5	0.04	0.1	2500	2013-04-06	S	7.6	5	0.02	0.1	90	2013-04-08	S	7.6	5	0.02	0.1	156																			101-1000	modal category
BFE_5_02	BF	AnCombat	100	N	NA	NA	NA	2013-04-04	S	7.6	5	0.04	0.1	304	2013-04-06	S	7.6	5	0.03	0.1	50	2013-04-08	S	7.6	5	0.03	0.1	140																			101-1000	middle category, or averaged values (same result)
BFE_4_01	BF	StMarie	100	N	NA	NA	NA	2013-03-27	S	7.6	5	0	0	312	2013-03-26	S	7.6	5	0.01	0.1	180																										101-1000	modal category
BFE_4_02	BF	StMarie	100	N	NA	NA	NA								2013-03-23	P	7.6	5	0	0	306																										101-1000	modal category (only one reading)
BFE_4_03	BF	StMarie	100	N	NA	NA	NA	2013-03-27	S	7.6	5	0	0	274	2013-03-26	S	7.6	5	0	0	145																										101-1000	modal category
BFE_4_06	BF	StMarie	100	N	NA	NA	NA	2013-03-27	S	7.6	5	0	0	244	2013-03-26	S	7.6	5	0.05	0.1	158																										101-1000	modal category
Pt_Lukemi_1	UPS	Bongisa	TROC	NA	Y	N	Y	2013-04-11	S	6.8	5	0	0	412	2013-04-15	P	6.8	5	0	0	1500																										101-1000	category using averaged values
SA_Malewa	PS	Bongisa	TROC	NA	N	N	N	2013-04-11	S	6.8	5	0	0	0	2013-04-15	P	6.8	5	0	0	0																										0	modal category
SA_Mamzamza	PS	Bongisa	TROC	NA	N	N	Y	2013-04-11	S	6.8	5	0	0	0	2013-04-15	P	6.8	5	0	0	0																										0	modal category
SNA_Lukemi_1	UPS	Bongisa	0	NA	N	N	N	2013-04-11	S	6.8	5	0	0	0	2013-04-15	P	6.8	5	0	0	18																										11-100	modal category
SNA_Dibengi	UPS	Lukolela	0	NA	N	N	N	2013-04-11	S	6.8	5	0	0	30	2013-04-15	P	6.8	5	0	0	562																										101-1000	category using averaged values
SA_Kamankondo	PS	Lukolela	0	NA	N	N	N	2013-04-11	S	6.8	5	0	0	0	2013-04-15	P	6.8	5	0	0	4																										1-10	category using averaged values
SNA_Bambala	UPS	Lukolela	0	NA	N	N	N	2013-04-11	S	6.8	5	0	0	10	2013-04-15	P	6.8	5	0	0	56																										11-100	modal category
Pt_Congo	UPS	Lukolela	TROC	NA	Y	N	Y	2013-04-11	S	6.8	5	0	0	0	2013-04-15	P	6.8	5	0	0	4																										1-10	modal category
SA_Tototo	PS	Lukolela	0	NA	N	N	Y	2013-04-11	S	6.8	5	0	0	0	2013-04-15	P	6.8	5	0	0	42																										11-100	category using averaged values
Pt_Lukemi_3	UPS	Lukolela	TROC	NA	N	N	Y	2013-04-11	S	6.8	5	0	0	146																																	101-1000	modal (only one reading)
Pt_Lukemi_2	UPS	Lukolela	TROC	NA	N	N	Y	2013-04-11	S	6.8	5	0	0	62	2013-04-15	P	6.8	5	0	0	186																										101-1000	category using averaged values
SNA_Lukemi_2	UPS	Lukolela	0	NA	Y	N	N	2013-04-11	S	6.8	5	0	0	1500	2013-04-15	P	6.8	5	0	0	3200																										>1000	modal category
SNA_Bapende	UPS	Bongisa	0	NA	N	N	N	2013-04-11	S	6.8	5	0	0	8																																	1-10	modal (only one reading)
SA_Agri	PS	Plateau1	0	NA	N	N	Y	2013-04-18	S	5	5	0	0	26	2013-04-10	P	5	5	0	0	90																										11-100	category using averaged values
SNA_Petit	UPS	Plateau1	0	NA	N	Y	N	2013-04-18	S	5.5	5	0	0	364	2013-04-10	P	5.5	5	0	0	20																										101-1000	category using averaged values
SA_Temple	PS	SFX	0	NA	N	Y	Y	2013-04-18	S	4.5	5	0	0	14	2013-04-10	P	6.8	5	0	0	0																										11-100	category using averaged values
SNA_Blaise	UPS	StFrXavier	0	NA	N	N	Y	2013-04-18	S	4.9	5	0	0	550	2013-04-10	P	4.9	5	0	0	270																										101-1000	modal category
SA_CDMK	PS	Nzinda2	TROC	NA	N	N	Y	2013-04-18	S	5	5	0	0	420	2013-04-10	P	5	5	0	0	60																										101-1000	category using averaged values
SA_Nzongo/SA_Papa	PS	Nzinda2	TROC	NA	N	N	Y	2013-04-18	S	4.9	5	0	0	60	2013-04-10	P	4.9	5	0	0	10																										11-100	modal category
SA_Binguma	PS	St Marie	0	NA	N	N	Y	2013-04-18	S	4.9	5	0	0	38	2013-04-12	P		5	0	0	5																										11-100	modal category
SA_Makayabu	PS	St Marie	0	NA	N	N	Y	2013-04-18	S	4.8	5	0	0	38	2013-04-12	P	4.8	5	0	0	6																										11-100	modal category
SA_Mubaka	PS	Nzinda3	0	NA	N	N	Y	2013-04-18	S	4.7	5	0	0	16	2013-04-12	P		5	0	0	24																										11-100	modal category
SA_Katanga	PS	Nzinda2	0	NA	N	N	Y	2013-04-18	S	4.6	5	0	0	238	2013-04-12	P	4.6	5	0	0	472																										101-1000	modal category
SNA_Nzinda	UPS	AnCombat	0	NA	N	N	N								2013-04-12	P		5	0	0	112																										101-1000	modal (only one reading)
SA_Mpurankasa	PS	Luzolo	TROC	NA	N	N	Y	2013-04-17	S	5.6	5	0	0	500	2013-04-19	P	5.4	5	0	0	0																										101-1000	category using averaged values
SA_Mutombo	PS	Luzolo	TROC	NA	N	N	Y	2013-04-17	S	5.3	5	0	0	500	2013-04-19	P	5.1	5	0	0	80																										101-1000	category using averaged values
SA_Yonsi_1	PS	PontKwilu	TROC	NA	N	Y	Y	2013-04-17	S	5.3	5	0	0	500	2013-04-19	P	5.2	5	0	0	0																										101-1000	category using averaged values
SA_Yonsi_2	PS	PontKwilu	0	NA	N	N	Y	2013-04-17	S	4.9	5	0	0	26	2013-04-19	P	5	5	0	0	500																										101-1000	category using averaged values
SA_Yonsi_3	PS	PontKwilu	0	NA	N	N	Y	2013-04-17	S	4.9	5	0	0	500	2013-04-19	P	6.2	5	0	0	14																										101-1000	category using averaged values
SA_Makwela	PS	ScCoeur	0	NA	N	N	Y	2013-04-17	S	4.9	5	0	0	2	2013-04-25	P	5.6	5	0	0	0																										1-10	category using averaged values
SA_Misengi	PS	ScCoeur	0	NA	N	N	Y	2013-04-17	S	5.2	5	0	0	2	2013-03-25	P	5.5	5	0	0	124																										101-1000	category using averaged values
SA_Dombi	PS	ScCoeur	0	NA	N	N	Y	2013-04-17	S	5.7	5	0	0	252	2013-03-25	P	5.9	5	0	0	140																										101-1000	category using averaged values
SNA_Mambubi	UPS	ScCoeur	0	NA	N	N	Y	2013-04-17	S	4.7	5	0	0	8	2013-03-25	P	4.9	5	0	0	108																										11-100	category using averaged values
SA_Misengi_2	PS	30Juin	TROC	NA	Y	N	Y	2013-04-19	S	4.8	5	0	0	10	2013-04-25	P	4.9	5	0	0	0																										1-10	category using averaged values
SA_Mystere	PS	30Juin	TROC	NA	N	N	Y	2013-04-19	S	4.9	5	0	0	0	2013-03-25	P	5	5	0	0	0																										0	modal category
SA_Kamusobi	PS	30Juin	TROC	NA	N	N	Y	2013-04-19	S	5	5	0	0	12	2013-03-25	P	5.1	5	0	0	4																										11-100	category using averaged values
SA_Kurou	PS	Inga1	TROC	NA	N	N	Y	2013-04-19	S	4.8	5	0	0	0	2013-03-25	P	4.9	5	0	0	0																										0	modal category
SA_Paleki	PS	Inga1	TROC	NA	N	N	Y	2013-04-19	S	4.7	5	0	0	0	2013-03-25	P	4.8	5	0	0	0																										0	modal category
SA_Madede	PS	Inga1	TROC	NA	N	N	Y	2013-04-19	S	4.7	5	0	0	0	2013-03-25	P	4.8	5	0	0	0																										0	modal category
SA_Jean	PS	Inga1	TROC	NA	N	N	Y	2013-04-19	S	4.8	5	0	0	2	2013-03-25	P	4.9	5	0	0	0																										1-10	category using averaged values
SA_Tamu_1	PS	MuangaDibaya	TROC	NA	N	N	Y	2013-04-23	S	5.1	5	0	0	0																																	0	modal (only one reading)
SA_Tamu_2	PS	MuangaDibaya	TROC	NA	N	Y	Y	2013-04-23	S	4.9	5	0	0	0																																	0	modal (only one reading)
SA_Tamu_3	PS	MuangaDibaya	TROC	NA	N	Y	Y	2013-04-23	S	4.7	5	0	0	0																																	0	modal (only one reading)
SA_Kakedi_1	PS	Kimvolo	TROC	NA	Y	N	Y	2013-04-23	S	5.4	5	0	0	4																																	1-10	modal (only one reading)
SA_Kakedi_2	PS	Kimvolo	TROC	NA	N	N	Y	2013-04-23	S	5.1	5	0	0	0																																	0	modal (only one reading)
